# Supplementary material for: A Critical Analysis of the Robustness of Radiomics to Variations in Segmentation Methods in 18F-PSMA-1007 PET Images of Patients Affected by Prostate Cancer
Source: Diagnostics (Basel). 2023 Dec 11;13(24):3640. doi: 10.3390/diagnostics13243640 (PMC10743045; doi:10.3390/diagnostics13243640)
Supplement: Supplementary file 1 [file diagnostics-13-03640-s001.zip]

Archive with 24 entries (21 files):
- supplementary file/
- supplementary file/extracted features/
- supplementary file/extracted features/manual.xlsx
- supplementary file/extracted features/RG.xlsx
- supplementary file/extracted features/TS.xlsx
- supplementary file/ml_iterations/
- supplementary file/ml_iterations/tabBoost_manual.xlsx
- supplementary file/ml_iterations/tabBoost_RG.xlsx
- supplementary file/ml_iterations/tabBoost_TS.xlsx
- supplementary file/ml_iterations/tabKNN_manual.xlsx
- supplementary file/ml_iterations/tabKNN_RG.xlsx
- supplementary file/ml_iterations/tabKNN_TS.xlsx
- supplementary file/ml_iterations/tabLDA_manual.xlsx
- supplementary file/ml_iterations/tabLDA_RG.xlsx
- supplementary file/ml_iterations/tabLDA_TS.xlsx
- supplementary file/ml_iterations/tabNET_manual.xlsx
- supplementary file/ml_iterations/tabNET_RG.xlsx
- supplementary file/ml_iterations/tabNET_TS.xlsx
- supplementary file/ml_iterations/tabRF_manual.xlsx
- supplementary file/ml_iterations/tabRF_RG.xlsx
- supplementary file/ml_iterations/tabRF_TS.xlsx
- supplementary file/ml_iterations/tabSVM_manual.xlsx
- supplementary file/ml_iterations/tabSVM_RG.xlsx
- supplementary file/ml_iterations/tabSVM_TS.xlsx
