# Supplementary material for: A Critical Analysis of the Robustness of Radiomics to Variations in Segmentation Methods in 18F-PSMA-1007 PET Images of Patients Affected by Prostate Cancer
Source: Diagnostics (Basel). 2023 Dec 11;13(24):3640. doi: 10.3390/diagnostics13243640 (PMC10743045; doi:10.3390/diagnostics13243640)
Supplement: Supplementary file 1 [file diagnostics-13-03640-s001.zip › supplementary file/extracted features/manual.xlsx]

## Sheet: Sheet1
patient	original_shape_Elongation	original_shape_Flatness	original_shape_LeastAxisLength	original_shape_MajorAxisLength	original_shape_Maximum2DDiameterColumn	original_shape_Maximum2DDiameterRow	original_shape_Maximum2DDiameterSlice	original_shape_Maximum3DDiameter	original_shape_MeshVolume	original_shape_MinorAxisLength	original_shape_Sphericity	original_shape_SurfaceArea	original_shape_SurfaceVolumeRatio	original_shape_VoxelVolume	original_firstorder_10Percentile	original_firstorder_90Percentile	original_firstorder_Energy	original_firstorder_Entropy	original_firstorder_InterquartileRange	original_firstorder_Kurtosis	original_firstorder_Maximum	original_firstorder_MeanAbsoluteDeviation	original_firstorder_Mean	original_firstorder_Median	original_firstorder_Minimum	original_firstorder_Range	original_firstorder_RobustMeanAbsoluteDeviation	original_firstorder_RootMeanSquared	original_firstorder_Skewness	original_firstorder_TotalEnergy	original_firstorder_Uniformity	original_firstorder_Variance	original_glcm_Autocorrelation	original_glcm_ClusterProminence	original_glcm_ClusterShade	original_glcm_ClusterTendency	original_glcm_Contrast	original_glcm_Correlation	original_glcm_DifferenceAverage	original_glcm_DifferenceEntropy	original_glcm_DifferenceVariance	original_glcm_Id	original_glcm_Idm	original_glcm_Idmn	original_glcm_Idn	original_glcm_Imc1	original_glcm_Imc2	original_glcm_InverseVariance	original_glcm_JointAverage
ANON21010	0.537394	0.432605	25.3487	58.5955	66.4831	39.6989	51.264	67.2309	20181	31.4889	0.533436	6719.91	0.332982	20448	2.04539	11.4879	114168	5.3028	3.59775	6.274	24.1382	3.08133	5.19908	3.52091	0.65784	23.4804	1.74396	6.68331	1.89558	913343	0.0397668	17.6361	761.6	7.53272e+06	68749.2	1239.74	68.6252	0.896546	5.34844	3.86663	38.6761	0.348521	0.276498	0.99271	0.950113	-0.343645	0.987647	0.267153	21.6344
ANON25631	0.860525	0.670918	18.3627	27.3695	34.0588	28.4253	36.0555	36.0555	7738	23.5522	0.723942	2613.36	0.337731	7872	4.58806	15.3762	102999	5.88364	5.93588	2.74664	21.4339	3.38632	9.35967	8.60611	2.39936	19.0345	2.45118	10.231	0.677807	823994	0.0193069	17.0707	1250.61	2.63484e+06	16196.4	1030.9	99.0774	0.825159	7.80412	4.28674	35.4091	0.213446	0.127465	0.984075	0.912533	-0.351955	0.992153	0.137352	31.8902
ANON22708	0.674312	0.560589	25.022	44.6352	48.6621	39.4462	50.9902	53.4416	20884.3	30.0981	0.642169	5711.04	0.273461	21072	3.0144	5.82878	53768.2	4.19615	1.28851	8.10336	12.1388	0.911881	4.33106	4.12386	1.3306	10.8082	0.55069	4.51809	1.60356	430146	0.0712316	1.65508	200.529	76033.6	1630.07	100.891	9.82425	0.823589	2.11694	2.67139	5.17792	0.469496	0.403496	0.995131	0.956235	-0.256114	0.93308	0.391692	13.3319
ANON19411	0.740497	0.430535	33.5075	77.8278	70.2282	66.4831	76.9415	79.6492	37882.3	57.6312	0.444107	12282.5	0.324228	38456	5.07638	21.6623	919882	6.51963	8.71562	4.52994	47.1708	5.29005	12.0768	10.5116	1.97456	45.1963	3.6301	13.8334	1.19997	7.35906e+06	0.0132341	45.5149	2757.74	3.13769e+07	152335	2812.86	241.488	0.842868	11.266	4.89687	108.356	0.181469	0.103195	0.992984	0.944343	-0.269402	0.984905	0.106745	45.9701
ANON90386	0.187439	0.172765	11.0351	63.8737	17.2047	17.088	44.7214	48.9081	2162.33	11.9724	0.648729	1246.53	0.576474	2288	3.16237	7.74923	9433.16	4.73872	2.51984	3.80377	12.178	1.49696	5.42051	5.35923	2.21126	9.96678	1.05558	5.74309	0.814212	75465.3	0.0427894	3.60116	268.384	127415	1741.89	188.368	31.0599	0.714151	4.27056	3.43498	11.5197	0.30618	0.212269	0.98269	0.910861	-0.379678	0.985528	0.219295	15.1326
ANON13412	0.733803	0.477591	13.4216	28.1027	28.4253	28.4253	26.6833	31.0483	4003	20.6218	0.663245	1838.23	0.459214	4128	3.52642	9.35909	21232.7	4.99085	3.19198	2.87043	12.813	1.86427	5.99688	5.39606	1.83739	10.9756	1.31872	6.41472	0.748409	169861	0.0375578	5.18599	417.69	226940	3213.68	297.68	41.6806	0.754979	5.00981	3.69142	15.6476	0.282997	0.191723	0.980646	0.905407	-0.322895	0.979245	0.198916	18.8043
ANON84994	0.718067	0.553913	22.4106	40.4586	45.607	33.5261	47.5395	47.9166	17251	29.052	0.716725	4504.79	0.261132	17472	3.09672	6.52377	55092.3	4.42575	1.84451	2.7116	8.28937	1.06899	4.84708	4.89011	0.762698	7.52667	0.763339	5.02249	-0.154318	440738	0.0531676	1.7312	331.182	23194.5	-179.239	91.2202	8.85927	0.821252	2.31625	2.69267	3.26463	0.421354	0.340935	0.991045	0.933267	-0.225496	0.916208	0.34593	17.6228
ANON99157	0.686727	0.57533	27.0099	46.9469	50.5964	45.6946	52	54.6626	24213.3	32.2397	0.601057	6733.98	0.27811	24520	1.48167	3.15236	16903.9	3.31591	0.999504	2.51041	4.26902	0.532986	2.25933	2.17702	1.04322	3.2258	0.399224	2.34843	0.486261	135231	0.111184	0.410561	41.0124	1363.73	39.449	23.8823	2.4127	0.816158	1.17054	1.8859	0.972513	0.574815	0.532262	0.988173	0.926817	-0.259022	0.891771	0.480421	5.96894
ANON67523	0.599713	0.420818	22.227	52.8185	56.5685	38.0526	56.5685	57.5847	25374.3	31.6759	0.692569	6029.54	0.237624	25592	2.18077	4.46089	38997.5	3.81789	1.08869	2.99143	6.09022	0.684978	3.38217	3.43884	0.850462	5.23976	0.468333	3.49149	-0.171263	311980	0.0835203	0.751442	141.372	5058.48	-55.4979	39.7456	4.13849	0.809843	1.5236	2.22984	1.69734	0.525406	0.468357	0.991691	0.938155	-0.241642	0.898126	0.421593	11.5088
ANON35134	0.684975	0.581674	27.1877	46.7404	56.0357	40	56.3205	56.356	27978.7	32.016	0.745119	5981.49	0.213788	28176	1.9433	4.1996	35645.3	3.77992	1.13452	2.61836	5.67345	0.674693	3.06922	3.06732	0.943943	4.7295	0.477617	3.18131	0.0513465	285163	0.0824199	0.700635	112.744	3893.91	9.33995	37.9528	3.40329	0.834123	1.41849	2.10097	1.31664	0.527906	0.472887	0.991716	0.936486	-0.254978	0.911423	0.45257	10.2027
ANON63662	0.794595	0.514553	25.6868	49.9207	50.9902	48.3322	53.8516	61.1228	28032.3	39.6667	0.528745	8440.03	0.301082	28208	2.54205	4.27566	42451.4	3.49842	0.915146	4.11086	7.01097	0.549034	3.39837	3.36139	1.38946	5.62151	0.381344	3.4698	0.603439	339611	0.103875	0.490607	95.0028	3104.49	91.9718	27.4781	3.52916	0.772151	1.41816	2.11365	1.42892	0.531533	0.478331	0.994013	0.946316	-0.216513	0.863033	0.457252	9.43443
ANON64154	0.832022	0.490626	22.9177	46.7111	55.3173	47.0744	55.0273	55.6417	26852.7	38.8647	0.617965	7017.43	0.261331	27120	0.93201	1.67182	5980.72	2.32685	0.369509	3.42713	2.45884	0.232081	1.29447	1.28304	0.48019	1.97865	0.156922	1.32824	0.311654	47845.8	0.238434	0.0885832	24.0071	75.5478	2.45678	4.73139	0.862065	0.689588	0.643195	1.35543	0.432042	0.712201	0.700208	0.989728	0.93762	-0.229964	0.782747	0.476418	4.7999
ANON42020	0.805677	0.678822	23.2547	34.2574	44.1814	34.2345	44.4072	46	12509.7	27.6004	0.622067	4189.32	0.334887	12720	2.06076	4.14973	16113.7	3.67314	1.14392	2.47603	5.24897	0.645468	3.08517	3.04231	1.32447	3.92451	0.468623	3.18345	0.192126	128909	0.0870385	0.61608	76.7344	2898.44	8.8608	34.6097	4.36565	0.775437	1.61979	2.22826	1.63046	0.494754	0.431768	0.983827	0.912871	-0.218402	0.876991	0.433867	8.31637
ANON13910	0.908504	0.652545	11.5362	17.6788	17.8885	18.868	18.868	20.9762	1995.67	16.0613	0.805351	951.826	0.476947	2072	2.02844	8.39499	7828.14	5.05604	3.7921	2.04975	10.4781	2.06553	4.94603	4.59834	1.001	9.4771	1.60853	5.49768	0.346903	62625.1	0.03299	5.76123	378.615	213257	1369.2	328.465	41.7828	0.773586	5.15165	3.56786	12.4042	0.26987	0.176254	0.973216	0.887407	-0.447563	0.994541	0.178367	17.517
ANON55630	0.935318	0.782008	8.94372	11.4369	12.6491	12.1655	14.4222	14.4222	575.667	10.6971	0.752142	444.937	0.772907	632	3.54987	13.0256	5279.99	5.16405	5.29398	2.44749	15.6161	2.92675	7.3589	6.81467	2.50613	13.1099	2.1501	8.17529	0.715063	42239.9	0.0325268	12.682	618.315	882441	8041.29	620.956	119.304	0.676585	8.71812	3.91224	37.105	0.197231	0.116241	0.961838	0.867944	-0.763055	0.999767	0.134035	22.1911
ANON32567	0.902156	0.551032	25.7136	46.6645	48.3322	52.345	52.8394	57.8965	30901.3	42.0986	0.591644	8049	0.260474	31152	5.21782	14.5953	491969	5.7978	3.53258	13.4349	46.2238	3.51689	9.6058	8.228	1.82768	44.3961	1.58421	11.2401	2.94071	3.93575e+06	0.025424	34.0688	1687.1	6.06066e+07	299410	2252.23	136.872	0.88633	6.95495	4.16253	86.4377	0.281479	0.195544	0.995863	0.964583	-0.295376	0.982074	0.202901	34.026
ANON56825	0.744709	0.690597	32.7347	47.4006	52	47.0744	55.4617	55.9285	37441	35.2996	0.742066	7293.56	0.194802	37656	3.23183	7.48122	158051	4.62338	2.34966	2.38877	9.20241	1.30578	5.5758	5.79784	1.26772	7.93469	0.963424	5.79465	-0.394989	1.26441e+06	0.0452705	2.48845	377.362	43998.8	-726.229	129.717	10.8855	0.843435	2.54036	2.84435	4.2046	0.406312	0.323538	0.989742	0.929697	-0.219744	0.918038	0.32555	18.6445
ANON25134	0.792038	0.520984	14.8343	28.4737	28.6356	30.5941	36.0555	36.0555	5959.67	22.5522	0.698303	2276.43	0.381973	6096	1.81595	5.34168	10769	4.39442	2.05535	2.21916	6.86852	1.11582	3.51642	3.41042	0.675839	6.19268	0.839566	3.75933	0.141171	86152.1	0.0519148	1.76737	203.73	19407.5	-18.321	92.8618	12.9231	0.755092	2.81819	2.91019	4.65475	0.375999	0.286483	0.981991	0.907256	-0.222863	0.918262	0.297851	13.553
ANON68449	0.715125	0.603693	15.5536	25.7641	22.8035	26.8328	27.7849	30.3315	4983.67	18.4246	0.803661	1755.67	0.352286	5088	7.97212	24.7627	195090	6.45924	10.0414	2.02227	29.5862	5.17533	16.4187	16.607	4.2829	25.3033	3.97832	17.5142	-0.0178642	1.56072e+06	0.0122968	37.1725	3315	8.54744e+06	-13823.1	2026.31	234.195	0.792107	12.2951	4.81194	73.5641	0.150049	0.0752988	0.978809	0.897791	-0.493008	0.999111	0.0798503	53.5338
ANON15441	0.75534	0.387394	13.1444	33.9302	34.0588	27.2029	40.2492	40.2989	4458.67	25.6289	0.596045	2197.9	0.49295	4616	3.48202	16.8678	58289.7	5.97716	6.26143	3.41442	23.87	3.96148	8.71144	7.35069	1.86613	22.0039	2.68393	10.051	1.06185	466317	0.0187517	25.1328	1352.29	7.38518e+06	56059.9	1581.84	117.8	0.861857	8.21437	4.36816	46.2185	0.216524	0.132019	0.985895	0.920012	-0.488798	0.998598	0.136306	31.3813
ANON46481	0.891201	0.570361	10.2428	17.9585	17.2047	22.0907	22.8035	22.891	1816.67	16.0046	0.763012	943.632	0.519431	1896	2.42558	5.59476	3563.59	4.04016	1.77051	2.9466	7.396	1.04936	3.66107	3.21597	1.76148	5.63453	0.761567	3.87766	0.918928	28508.7	0.077071	1.63282	96.5838	21446.3	658.107	91.0534	13.9185	0.735568	2.82283	2.90072	5.36698	0.398618	0.316711	0.975766	0.898037	-0.341296	0.966535	0.303699	8.78943
ANON20963	0.726809	0.66508	34.2746	51.5345	50	55.3173	54.626	61.1882	38719	37.4558	0.615406	8993.7	0.232281	38920	16.5332	36.5353	3.8256e+06	6.95179	9.44579	3.2085	52.3419	6.03262	26.9347	26.9698	4.51513	47.8268	4.00085	28.042	-0.0199977	3.06048e+07	0.0098072	60.8745	9542.56	3.4558e+07	10590.8	3238.65	295.724	0.831181	13.0335	5.09123	119.726	0.15537	0.080879	0.99223	0.939045	-0.279641	0.988818	0.0832533	93.8416
ANON40089	0.633278	0.437147	34.2687	78.3918	74.7262	52	69.857	75.0733	11121.3	49.6438	0.306323	7865.8	0.707271	11968	2.38215	4.45705	18368.7	3.74616	0.930758	7.37694	8.3034	0.696922	3.35507	3.1915	1.35306	6.95034	0.396783	3.50408	1.77099	146950	0.0972969	1.02205	111.472	32507.7	1062.34	73.7456	8.42737	0.799454	2.03091	2.61385	4.12811	0.476588	0.411754	0.990502	0.938303	-0.233642	0.907563	0.392914	9.75024
ANON95347	0.856231	0.666068	24.2278	36.3743	39.8497	36.0555	41.2311	41.4246	19395	31.1448	0.794871	4391.85	0.226442	19552	2.65579	4.94743	35166.6	3.82131	1.06376	3.3892	6.61091	0.694864	3.6855	3.5786	1.58715	5.02376	0.459003	3.79328	0.639882	281333	0.0856471	0.806074	102.662	7115.61	210.194	46.2246	4.64068	0.817522	1.62073	2.296	1.91348	0.505725	0.445002	0.989875	0.931779	-0.23206	0.898141	0.424017	9.60516
ANON18064	0.90462	0.693587	15.2875	22.0412	24.7386	25.2982	25.6125	26.3059	4316.33	19.9389	0.790954	1620.85	0.375516	4416	6.32678	18.3017	90653.7	5.98291	7.20754	2.09473	22.4072	3.78457	12.0163	11.9126	3.76067	18.6465	2.9104	12.8151	0.260806	725230	0.017453	19.8352	1572.85	2.62001e+06	5935.69	1130.68	111.46	0.819696	8.60498	4.31496	34.0043	0.185552	0.0998664	0.98116	0.901664	-0.442512	0.997454	0.106993	36.2975
ANON92937	0.848009	0.692992	22.9087	33.0576	37.9473	36.0555	38.833	40.2989	13693.7	28.0332	0.735343	3764.21	0.274887	13856	6.72028	17.7274	289578	5.99961	6.20175	2.35629	22.3844	3.40454	12.2625	12.3298	3.30161	19.0828	2.51252	12.9303	0.134813	2.31663e+06	0.0171363	16.8233	1712.32	1.97501e+06	3524.48	898.183	75.9443	0.842519	6.95808	4.12552	25.686	0.222257	0.132325	0.987645	0.920539	-0.281804	0.981222	0.135764	38.8129
ANON24681	0.717148	0.619439	28.9606	46.753	50.1597	41.6173	51.264	51.614	30196.3	33.5288	0.682484	6871.12	0.227548	30376	1.1368	2.10885	10270.2	2.63225	0.519187	2.91724	2.95786	0.302359	1.60116	1.57429	0.63913	2.31873	0.214511	1.64464	0.372958	82161.8	0.185509	0.141103	27.222	179.174	7.10985	7.91334	1.14447	0.74688	0.761224	1.48734	0.536817	0.675482	0.657097	0.989002	0.933584	-0.250398	0.833278	0.495053	5.05258
ANON32585	0.664537	0.426998	16.9879	39.7845	44.4072	32.9848	44.4072	45.7821	10079.3	26.4383	0.638076	3536.44	0.350861	10280	2.71306	7.13416	33836	4.70533	2.29765	2.78627	10.0163	1.34478	4.85207	4.69644	1.69781	8.31851	0.951752	5.13143	0.483272	270688	0.0430232	2.78897	261.233	71567.1	718.767	165.861	18.0801	0.803441	3.29826	3.13246	6.46595	0.354141	0.264081	0.985916	0.918093	-0.235667	0.935784	0.268042	14.9735
ANON89925	0.793864	0.364977	17.8142	48.809	46.3897	39.8497	46.6905	47.5815	7379.67	38.7477	0.415815	4408.34	0.597362	7736	3.22856	5.67125	19578.1	3.95803	1.15259	6.95132	9.9462	0.848605	4.33943	4.04155	2.31482	7.63138	0.500607	4.49958	1.73971	156625	0.0850454	1.41557	112.39	52111.7	1468.53	93.9809	9.64607	0.8149	2.15993	2.67923	4.76328	0.465849	0.398699	0.990505	0.938651	-0.274595	0.938445	0.380202	9.55345
ANON61779	0.596559	0.175896	13.134	74.669	94.5304	62.0322	95.6033	116.31	15999.7	44.5445	0.373816	8214.23	0.5134	16512	5.05719	9.26754	105783	4.71267	2.10147	4.18422	14.1558	1.33912	6.94668	6.62142	3.09862	11.0572	0.891972	7.15901	0.959409	846265	0.0464572	2.99507	349.664	103285	1880.59	162.025	39.2321	0.614003	4.47924	3.54347	16.9443	0.321836	0.234784	0.982262	0.915761	-0.178727	0.871943	0.238916	17.8529
ANON27795	0.293855	0.146069	9.62618	65.9015	50.04	18.1108	56.8859	58.8897	2815	19.3655	0.515194	1871.39	0.664794	2960	4.32896	9.60362	15995.7	4.67071	2.00404	4.42702	13.2913	1.51881	6.25726	5.6718	2.69485	10.5965	0.918043	6.57508	1.34333	127966	0.0517458	4.07834	346.491	198925	3740.82	250.351	71.4718	0.56888	5.98692	3.88463	32.311	0.291306	0.208019	0.96795	0.891223	-0.385376	0.987321	0.201439	17.3651
ANON44480	0.476739	0.24383	7.84254	32.164	36.2215	18.1108	36.4966	38.6782	2550.33	15.3339	0.656209	1375.65	0.539398	2648	5.45103	30.0641	117182	6.49931	11.6588	5.46404	57.688	8.12747	15.5325	12.3008	3.01749	54.6705	5.47785	18.8156	1.52195	937458	0.0133898	112.765	4851.49	1.40799e+08	478953	6196.02	2420.36	0.456478	36.6716	6.00106	946.454	0.0845393	0.0388396	0.956809	0.869194	-0.685442	0.999932	0.0362208	62.373
ANON86356	0.377518	0.236013	17.6997	74.9946	78.6384	36.2215	78.4092	78.8162	17727.7	28.3118	0.445522	7379.88	0.416292	18192	2.6555	4.8481	31686.5	3.74951	1.2269	2.98519	6.47312	0.702752	3.63134	3.48717	1.71547	4.75765	0.50384	3.73286	0.645068	253492	0.0865572	0.747574	99.7165	4283.54	121.134	38.9262	9.70309	0.604617	2.30046	2.69142	3.95915	0.440902	0.366887	0.977892	0.904006	-0.144777	0.753736	0.354915	9.61167
ANON96181	0.379584	0.19139	9.86117	51.524	52.1536	22.8035	52.0384	56.107	5919	19.5577	0.5977	2647.48	0.447285	6072	7.58032	18.2395	130553	5.91453	5.98879	2.32808	22.3014	3.32907	12.494	12.0282	4.24522	18.0562	2.47131	13.1151	0.32298	1.04442e+06	0.018388	15.9064	1544.34	1.29925e+06	935.097	761.882	254.081	0.502282	12.3496	4.79782	84.465	0.163773	0.0885046	0.959125	0.867755	-0.373196	0.993735	0.0900639	37.6388
ANON81054	0.303847	0.12892	9.1058	70.6311	64.2806	26.3059	64.4981	64.56	6239.33	21.4611	0.502361	3262.57	0.522904	6464	2.88629	5.88281	15421.3	4.18258	1.65433	3.42489	8.47392	0.970119	4.19654	3.96324	1.81299	6.66093	0.674026	4.36872	0.836051	123370	0.0662067	1.4748	144.112	23709	552.377	88.0101	16.092	0.696131	2.97814	3.03729	6.70743	0.386958	0.304677	0.979676	0.907208	-0.214236	0.907778	0.309534	11.2271
ANON40650	0.400081	0.197115	14.1902	71.9895	78.1025	34.0588	72.9932	78.1281	4735	28.8017	0.34708	3928.87	0.82975	5248	3.36118	6.25518	13764.8	3.84464	1.05425	4.91647	8.54453	0.882713	4.41832	4.05277	2.17639	6.36814	0.496725	4.58072	1.50973	110119	0.0982581	1.46142	143.407	29375.5	980.746	93.2359	23.9323	0.604425	3.16802	3.07392	12.7105	0.419317	0.350337	0.972321	0.906319	-0.265785	0.930106	0.34494	11.2242
ANON19443	0.555558	0.351323	6.8988	19.6367	22.8035	12.6491	22.0907	23.1517	898.667	10.9093	0.737333	610.782	0.679654	960	8.12799	27.0989	41113.3	6.08907	10.2151	2.5419	34.3251	5.787	17.1155	17.0545	4.69256	29.6325	4.22819	18.5098	0.38303	328907	0.0168056	49.6726	3467.49	1.39471e+07	11694.7	2458.95	557.852	0.627965	18.5503	4.84304	196.734	0.111727	0.0487076	0.965498	0.874877	-0.80232	0.999959	0.0572331	54.6635
ANON10670	0.401814	0.143859	12.8614	89.4029	100	46.3897	102.176	102.176	24252.3	35.9233	0.439783	9213.29	0.379893	24560	2.63012	4.46226	38678.7	3.51211	0.944939	4.24655	6.78894	0.572523	3.47232	3.37955	1.98818	4.80075	0.391774	3.54949	0.894763	309429	0.103678	0.541891	65.9317	3457.46	127.257	29.2047	6.88694	0.623047	1.86222	2.45047	3.09856	0.492009	0.429761	0.98555	0.923884	-0.163887	0.76635	0.403018	7.7679
ANON40559	0.716694	0.307912	21.1676	68.7455	74.027	40.4475	76.6551	82.6801	7753	49.2695	0.367126	5160	0.665548	8176	10.4885	20.4223	259130	5.93069	5.19251	3.63278	32.0487	3.09888	15.4293	15.1853	5.81517	26.2336	2.14983	15.9233	0.448537	2.07304e+06	0.0190046	15.4877	1794.86	1.72027e+06	5352.98	713.414	235.854	0.501559	11.7399	4.81289	89.2327	0.165951	0.089368	0.980551	0.906079	-0.356395	0.992262	0.0971429	40.9274
ANON48306	0.330845	0.130453	9.98876	76.5698	78.0256	30.5941	78.6384	78.6384	11011	25.3327	0.509846	4694.58	0.426353	11256	2.43649	4.7027	18087.2	3.79937	1.1438	3.1492	6.2578	0.703264	3.47362	3.35828	1.54366	4.71414	0.481682	3.5854	0.621009	144697	0.0842215	0.789105	87.4327	5218.41	145.377	41.4297	10.3009	0.605108	2.32393	2.67621	4.31504	0.442642	0.369948	0.976928	0.903661	-0.173992	0.797056	0.359449	8.92339
ANON54195	0.400014	0.184403	11.6718	63.295	72.0278	34.2345	72.111	72.8011	6903.33	25.3189	0.389083	4506.25	0.652764	7280	2.2058	3.94024	8510.48	3.39711	0.790486	4.63341	5.78443	0.546275	2.97106	2.83421	1.62071	4.16372	0.347978	3.05813	1.18291	68083.8	0.118005	0.524992	52.1508	3253.15	143.828	27.8295	10.3959	0.468783	2.32424	2.70946	4.47077	0.448056	0.376543	0.971634	0.89511	-0.142916	0.744441	0.355933	6.912
ANON63049	0.442193	0.179474	8.54702	47.6225	48.0416	21.5407	48.6621	48.6621	4639.33	21.0583	0.57687	2331.9	0.502637	4784	4.17016	8.87397	25691.8	4.82757	2.78058	2.73772	11.7665	1.54675	6.27958	5.91883	2.42795	9.33859	1.12293	6.55461	0.546276	205535	0.0409335	3.52988	362.62	82917.3	730.786	176.396	63.4944	0.47934	6.22248	3.85735	20.7061	0.254107	0.16627	0.962659	0.872155	-0.266724	0.959857	0.164673	18.2823
ANON10542	0.397965	0.201676	14.5013	71.9042	74.2428	34.0588	74.9667	75.4188	19277.7	28.6154	0.56235	6182.74	0.32072	19520	4.05131	7.62371	84988.1	4.50555	1.89338	3.00241	10.2654	1.12466	5.73252	5.60955	2.08481	8.18063	0.787754	5.90179	0.355999	679905	0.0515413	1.96942	284.34	30421.1	315.364	100.018	21.0229	0.65299	3.49775	3.20047	7.70406	0.352283	0.264234	0.982875	0.911986	-0.158591	0.828299	0.261424	16.2651
ANON50254	0.469665	0.224795	12.6996	56.494	66.1211	32.5576	66.4831	66.5132	12433	26.5332	0.570973	4545.55	0.365603	12600	2.64504	4.95546	22470.6	3.8243	1.24016	2.88793	6.558	0.734198	3.66683	3.52463	1.64683	4.91116	0.520494	3.77718	0.588295	179765	0.0821216	0.8214	102.944	5039.08	138.289	42.9675	9.63286	0.63581	2.36421	2.6717	3.48533	0.430116	0.353094	0.979588	0.905027	-0.160779	0.782344	0.341531	9.72559
ANON76531	0.299641	0.0937357	11.1736	119.204	114.018	40.05	114.158	114.175	8994	35.7182	0.332719	6286.01	0.698912	9400	3.23877	18.3867	172643	6.32966	9.71565	1.99807	24.6721	4.81657	10.7233	10.6312	0.9205	23.7516	3.77117	12.1215	0.181049	1.38115e+06	0.0134541	31.9412	2537.7	6.79598e+06	-14911.7	1791.64	177.774	0.816454	10.0621	4.60431	67.2462	0.190086	0.109428	0.981951	0.910792	-0.456232	0.998301	0.11834	46.1004
ANON82551	0.414156	0.197991	11.5534	58.353	62.1289	27.8568	62.8013	63.1823	9177.67	24.1673	0.54822	3866.79	0.421326	9344	2.5297	4.97842	17362.2	3.98895	1.30562	3.49184	7.20101	0.793299	3.71979	3.60332	1.33025	5.87077	0.534927	3.8555	0.617835	138897	0.075555	1.02808	130.959	9797.1	261.949	52.5096	15.5139	0.551394	2.74059	2.92656	7.34909	0.415203	0.338167	0.976751	0.905929	-0.165691	0.82295	0.33257	11.0312
ANON53508	0.0836923	0.033358	3.97596	119.191	76.0263	12.1655	78.2304	80.2496	841.333	9.97534	0.549071	784.937	0.932967	944	6.19048	13.2971	11486.3	5.09776	4.08821	2.49812	16.3606	2.26524	9.47492	9.01826	4.97516	11.3854	1.63209	9.86618	0.469513	91890.4	0.0327492	7.56747	469.249	297773	2124.87	330.965	109.305	0.508434	8.67262	3.78034	25.2228	0.17895	0.0924676	0.955502	0.853169	-0.690965	0.999281	0.0982912	20.3259
ANON22124	0.521999	0.232605	14.8962	64.0407	82.0244	32.9848	82.2192	82.4864	10387	33.4292	0.450787	5107.09	0.491681	10688	14.2084	27.4494	633201	6.36428	7.09104	3.46452	41.7974	4.27777	21.0878	20.9407	6.56025	35.2372	2.95947	21.7705	0.178001	5.06561e+06	0.0142877	29.2581	4129.13	7.02667e+06	5514.87	1405.72	294.231	0.648961	12.9428	4.99401	114.865	0.160139	0.0851227	0.986154	0.920939	-0.363457	0.994749	0.0901066	62.0551
ANON82583	0.421002	0.18252	11.4592	62.7836	64.2806	30	49.3964	65.7875	4762.33	26.432	0.325763	4202.06	0.882352	5016	2.66563	18.1721	148407	5.59674	4.7367	32.062	119.247	6.80578	8.52749	4.37267	0.808051	118.439	2.46599	15.3849	4.81666	1.18726e+06	0.034958	163.976	4749.26	2.42872e+09	5.12723e+06	16710.9	7787.45	0.474762	45.4674	5.43462	5150.1	0.195405	0.142764	0.973073	0.927284	-0.566104	0.99895	0.134469	48.7991
ANON94129	0.414644	0.365983	26.4069	72.1534	84.0952	35.609	84.5931	84.5931	35904.3	29.918	0.518344	10153.8	0.282803	36176	13.0553	46.4873	4.61373e+06	7.6169	18.8111	3.02793	84.7016	10.5699	29.218	28.0646	2.57751	82.1241	7.73753	31.9419	0.493302	3.69099e+07	0.00571534	166.596	14784.9	2.2435e+08	370654	8572.34	1478.18	0.702474	27.5405	6.09032	652.933	0.101399	0.0471328	0.987264	0.927395	-0.362435	0.997869	0.0490763	114.043
ANON93065	0.490717	0.186536	6.68495	35.8374	36.2215	22.0907	38.6264	38.6782	2803.67	17.586	0.621446	1547.27	0.551872	2904	4.34535	11.3598	21683.8	5.17639	3.56979	2.47066	13.2675	2.09032	7.29133	6.75222	2.76274	10.5048	1.50187	7.72883	0.58161	173470	0.031578	6.57135	487.863	253988	1461.86	327.591	120.561	0.47515	8.50457	4.12538	37.9675	0.207799	0.123454	0.944701	0.848939	-0.403385	0.992282	0.135105	20.8694
ANON75424	0.120707	0.051366	3.83817	74.7221	14.1421	10.198	52.8015	52.8394	417	9.01951	0.603866	446.993	1.07193	488	5.55569	17.1253	7152.23	4.89002	3.24965	3.33771	21.2728	3.18481	9.99239	8.85587	3.95993	17.3129	2.0645	10.8282	1.08312	57217.8	0.040043	17.4018	793.008	1.33132e+06	11136.3	702.731	538.713	0.161035	17.3067	3.82321	192.55	0.174463	0.114005	0.917423	0.826829	-0.83528	0.999731	0.11098	27.3337
ANON35730	0.376018	0.204647	17.9263	87.5964	106.075	38.2099	104.077	108.24	17911	32.9378	0.325281	10177.5	0.568223	18472	1.74968	3.03198	12938.4	2.99807	0.604432	4.58031	4.93738	0.397768	2.3099	2.20941	1.16286	3.77452	0.262897	2.36716	1.02376	103507	0.1545	0.267824	40.7866	909.646	53.7236	15.606	4.23852	0.583113	1.49551	2.17897	1.79367	0.535143	0.482498	0.984475	0.920008	-0.148495	0.706684	0.436467	6.15903
ANON55261	0.418502	0.129218	7.76237	60.072	44.4072	26	48.0833	59.397	1780	25.1402	0.446643	1590.27	0.893409	1912	3.65897	6.76001	6576.55	4.23004	1.75683	3.76062	9.62439	1.04474	5.08094	4.78532	2.70909	6.9153	0.73512	5.24566	0.799225	52612.4	0.0637069	1.70099	156.809	26865.9	465.913	96.2819	24.9531	0.600341	3.77031	3.18624	9.4353	0.336515	0.245879	0.973243	0.892915	-0.401809	0.981332	0.246193	11.787
ANON43688	0.306367	0.136295	10.0596	73.8079	76.0263	24.3311	76.4199	76.4199	4092.33	22.6123	0.504891	2450.57	0.59882	4328	6.16106	12.6116	48820	5.24153	3.29628	3.59832	18.6174	2.00065	9.1514	8.80583	3.85215	14.7653	1.38749	9.49949	0.717628	390560	0.0310953	6.49216	670.427	289228	1891.65	299.286	127.148	0.408692	8.35523	4.32547	50.6034	0.220091	0.136323	0.968856	0.887339	-0.347538	0.98642	0.141862	25.0315
ANON61861	0.305625	0.141672	14.5257	102.531	98.0816	32.9848	94.1913	98.1631	12113.3	31.3359	0.375521	6792.43	0.56074	12456	3.61326	6.90672	43219.8	4.30479	1.69665	3.65724	10.6326	1.01776	5.10913	4.89899	2.29396	8.33868	0.708261	5.26862	0.799904	345759	0.0590744	1.65521	180.055	22634.2	457.304	85.9905	24.2503	0.562482	3.69205	3.3051	9.63344	0.345023	0.257576	0.980552	0.908195	-0.151733	0.831368	0.262029	12.829
ANON72849	0.402118	0.195696	15.2335	77.8424	86.0233	39.8497	85.5102	87.4986	20586	31.3018	0.507235	7161.26	0.34787	20840	9.4803	49.4292	2.61835e+06	7.74571	22.4032	3.32991	94.0916	12.8119	27.5816	24.3534	2.41849	91.6731	9.40698	31.7037	0.79748	2.09468e+07	0.00533906	244.383	15358.6	5.66322e+08	1.02159e+06	13485.9	2045.11	0.736822	34.012	6.32563	793.111	0.0815168	0.0344367	0.985762	0.919996	-0.484981	0.999728	0.0367287	111.741
ANON67530	0.580046	0.247464	9.90708	40.0344	49.0306	27.8568	41.7612	51.342	5198.33	23.2218	0.572278	2535.83	0.487815	5336	13.6216	58.1455	961058	7.57176	22.7241	3.03776	89.9153	13.5923	33.9576	31.0143	4.37687	85.5384	9.56543	37.9587	0.695211	7.68846e+06	0.00610714	287.745	20786	5.59867e+08	865081	13896	4989.06	0.481611	54.9014	6.63738	1608.67	0.0544579	0.0203311	0.962488	0.871861	-0.701633	0.999986	0.0212309	136.066
ANON58902	0.344425	0.198239	14.1543	71.4005	78.1025	29.1204	78.2304	78.5111	13477	24.5921	0.509854	5371.56	0.398572	13784	2.15533	3.95774	16302.9	3.52784	0.959176	3.04086	5.34668	0.570093	2.99207	2.88986	1.0225	4.32418	0.396508	3.07603	0.455878	130423	0.1026	0.509464	82.8812	1923.14	53.8698	25.1872	6.94668	0.567353	1.94871	2.4563	2.72879	0.478185	0.412011	0.98012	0.908874	-0.153929	0.723889	0.385545	8.84915
ANON61813	0.631267	0.301719	3.40446	11.2835	12	8	12.6491	12.6491	164.667	7.12293	0.756383	192.079	1.16647	200	4.19746	13.7015	2008.92	4.45366	4.82776	1.99466	14.6827	2.93233	8.27533	7.88047	2.96678	11.7159	2.15674	8.96419	0.366532	16071.4	0.0496	11.8756	510.864	263555	1541.21	325.171	200.477	0.330786	11.4747	2.57956	18.5871	0.154612	0.078938	0.927928	0.821919	-0.919523	0.999185	0.0985858	21.4474
ANON27125	0.464596	0.225203	14.8265	65.836	74.027	34.9285	79.2465	79.2465	16499	30.5872	0.54103	5792.97	0.35111	16736	18.7869	37.439	1.78092e+06	6.80924	9.8211	2.77373	51.2031	5.71071	28.2897	28.2146	9.73934	41.4638	4.01436	29.177	0.0579907	1.42473e+07	0.0103143	50.9902	6784.39	1.87043e+07	14036.1	2502.35	484.205	0.674744	17.0742	5.38171	175.081	0.131253	0.0659442	0.983556	0.912068	-0.348792	0.99535	0.0668948	79.2427
ANON57110	0.718396	0.28358	15.868	55.9559	60.0333	48.0416	62.7694	63.435	11687	40.1984	0.341315	7296.77	0.62435	12048	6.08759	15.5932	183867	5.82468	5.15406	5.30799	29.6563	3.17195	10.2655	9.30278	3.21881	26.4375	2.14706	11.0494	1.22686	1.47094e+06	0.0218586	16.7102	1215.71	4.83866e+06	40705.2	964.307	154.726	0.725702	8.72805	4.42174	68.8031	0.223581	0.140585	0.987439	0.92936	-0.331823	0.988233	0.143479	31.8022
ANON57267	0.421775	0.188496	3.51488	18.6469	18.1108	8.24621	18.4391	18.5472	335.667	7.8648	0.687042	339.969	1.01282	384	12.9581	51.5329	53309.4	5.4183	24.0741	2.06515	60.7495	12.5217	29.9973	25.6083	7.58726	53.1623	9.74082	33.3259	0.428151	426475	0.0243056	210.774	10099.4	1.12255e+08	129402	6812.29	5100.05	0.224776	58.3275	3.88675	670.185	0.0473201	0.0150738	0.910139	0.802446	-0.938863	0.999931	0.0188936	97.8349
ANON59766	0.303787	0.135563	10.6797	78.7804	78.1025	28.2843	76.6551	78.6638	7746.33	23.9325	0.422772	4478.25	0.578113	8032	1.95202	3.60431	7886.46	3.40867	0.853396	5.16455	5.60469	0.538806	2.70887	2.60212	1.28402	4.32067	0.348176	2.80268	1.22107	63091.7	0.114415	0.517058	52.153	2933.17	127.957	28.2507	10.7359	0.467213	2.37948	2.69786	4.44198	0.438174	0.365499	0.970768	0.892782	-0.156288	0.767876	0.360705	6.91056
ANON83263	0.640104	0.231621	4.96218	21.4237	20.3961	16.1245	23.3238	23.3238	933.667	13.7134	0.671797	687.66	0.736515	1000	7.68358	23.4115	29266.3	5.72785	9.17301	2.28706	26.7925	4.76836	14.2167	13.2823	6.2483	20.5442	3.57056	15.3013	0.547842	234131	0.02144	32.0159	1524.56	4.46907e+06	13523.1	1506.68	446.735	0.539819	15.8439	4.56102	170.388	0.137134	0.0669025	0.948036	0.855788	-0.764739	0.999899	0.0755151	35.4647
ANON97736	0.425633	0.238759	18.1428	75.9881	89.1067	38.4708	78.1025	90.6201	29156	32.3431	0.574366	7975.91	0.27356	29416	6.97766	20.6869	783918	6.40142	5.83715	7.92172	53.2378	4.32042	13.2581	12.2904	0.845034	52.3928	2.56368	14.6012	1.59069	6.27135e+06	0.0153994	37.4191	3217.71	2.82482e+07	137721	1970.24	308.674	0.726002	12.0766	4.95033	150.904	0.182254	0.104607	0.993318	0.948409	-0.260698	0.978994	0.108513	52.9309
ANON16816	0.25511	0.150738	11.746	77.9233	82.0975	22.3607	78.2304	82.1949	9455.67	19.879	0.490537	4408.32	0.46621	9696	4.4909	9.41623	58098.5	4.86681	2.76129	2.97844	13.0143	1.57007	6.64886	6.26499	2.37058	10.6437	1.12197	6.92359	0.653944	464788	0.0407463	3.72869	417.274	107687	1417.58	194.868	61.6794	0.530284	5.91796	3.81084	21.9496	0.274022	0.188524	0.971061	0.890143	-0.207515	0.917958	0.19229	19.5908
ANON26427	0.452173	0.204916	14.574	71.1218	74.2428	36.4966	74.108	74.5386	7290.67	32.1593	0.358797	5067.73	0.695099	7760	3.10783	5.19588	16156.8	3.59132	0.874055	7.03816	8.60122	0.643218	3.98058	3.77996	2.27943	6.32179	0.381497	4.08124	1.69534	129255	0.107461	0.81147	70.3681	12317.2	458.41	43.396	12.2118	0.561262	2.44821	2.77019	5.56782	0.445406	0.374861	0.98334	0.920191	-0.196705	0.843235	0.354317	7.90943
ANON42623	0.407633	0.185197	3.87964	20.9488	22.0907	10.198	22.3607	22.4499	473.667	8.53942	0.692943	424.068	0.895287	528	6.9032	21.6428	16147.6	5.25993	8.76784	2.11067	25.266	4.50955	14.6767	15.1235	4.48427	20.7817	3.32802	15.6416	-0.090687	129181	0.0293848	29.2537	2337.96	4.05132e+06	-14044.6	1409.07	285.463	0.658552	14.1307	4.01084	72.2176	0.133725	0.0647426	0.963618	0.864752	-0.836871	0.999861	0.0517753	45.3326
ANON90601	0.313982	0.138047	9.46709	68.5788	66.1211	20	66.2722	66.6033	1833	21.5325	0.487011	1487.26	0.811381	2024	5.6628	13.3385	24704	5.45101	4.61131	2.26584	16.5981	2.49321	9.41489	9.39052	3.20828	13.3898	1.8488	9.88152	0.136838	197632	0.0258245	9.00415	904.201	464448	415.635	459.407	86.4471	0.682689	7.47028	4.07642	28.1251	0.213782	0.125065	0.9735	0.886942	-0.563041	0.99871	0.116271	28.4717
ANON45049	0.531131	0.349747	20.8396	59.5848	65.9697	39.2938	67.6757	67.8233	18029	31.6473	0.448775	7409.18	0.410959	18296	5.55727	28.7588	676898	6.83679	11.7107	4.01904	51.0692	7.41514	14.4422	11.1655	1.51298	49.5562	4.97799	17.204	1.244	5.41518e+06	0.0115279	87.3976	4659.31	8.80084e+07	361958	5383.26	700.908	0.773101	18.146	5.46519	335.338	0.157418	0.0896268	0.98368	0.922858	-0.415568	0.998401	0.0920102	59.0066
ANON21612	0.326535	0.107264	12.2823	114.506	114.07	44.0454	114.856	114.926	24047.7	37.3901	0.36857	10931.5	0.454576	24480	2.15084	4.04636	28509.4	3.50322	0.924095	3.57679	5.76653	0.589466	2.95905	2.79714	1.33252	4.43401	0.40111	3.05234	0.892636	228075	0.107333	0.560785	65.5744	3214.77	140.457	31.812	5.97413	0.687644	1.72301	2.38122	2.75799	0.513094	0.456165	0.984663	0.922597	-0.18691	0.811421	0.416307	7.68831
ANON79413	0.237015	0.16143	11.141	69.0146	64.2806	18.4391	66.4831	70.5691	2141.33	16.3575	0.460144	1746.01	0.815385	2336	4.00373	9.14935	13224.4	4.82751	2.76844	3.61375	13.0268	1.64463	6.39352	5.98118	2.81667	10.2102	1.09208	6.72972	0.903199	105795	0.0414712	4.41205	272.821	117290	1832.88	186.125	119.926	0.231654	8.19493	3.99465	40.7776	0.222776	0.139025	0.944293	0.852335	-0.437041	0.992396	0.148322	16.0065
ANON46530	0.441142	0.186569	14.0595	75.358	80.0999	38.2099	80.6226	80.6474	24082.3	33.2436	0.595316	6774.37	0.2813	24336	1.57459	2.8461	15256.7	3.01442	0.680201	2.82189	3.84745	0.396918	2.18474	2.14843	0.935235	2.91221	0.281447	2.23949	0.352247	122053	0.141886	0.242233	43.935	443.899	14.8517	12.3875	2.92395	0.618771	1.28	1.94302	1.12041	0.560156	0.512102	0.983651	0.915766	-0.170772	0.716284	0.453388	6.44723
ANON65930	0.426126	0.18085	12.3564	68.3239	80.0999	32.5576	80.399	82.4136	13555.7	29.1146	0.506191	5431.46	0.400678	13824	1.96644	3.9954	15500.7	3.58262	1.1109	2.92105	5.45437	0.634567	2.8922	2.78623	1.42542	4.02895	0.461253	2.99505	0.629828	124006	0.0943729	0.605514	62.904	2365.05	78.7693	29.321	9.03872	0.529825	2.21888	2.59975	3.48387	0.452817	0.381147	0.971911	0.89347	-0.14751	0.703583	0.357177	7.60364
ANON82108	0.188336	0.0494983	3.67268	74.1981	54.037	16	55.3173	55.3534	1056.67	13.9742	0.464225	1080.72	1.02277	1168	2.54248	19.5485	17138.3	5.71813	9.30788	2.65348	25.0965	5.30128	8.78126	6.58685	1.56961	23.5269	3.8919	10.8345	0.907632	137106	0.0239257	40.275	2826.63	6.98591e+06	35903.2	1600.41	431.289	0.523924	15.5872	4.22893	148.086	0.142235	0.0716375	0.958779	0.870932	-0.805837	0.999867	0.0833978	48.7699
ANON54014	0.398301	0.290895	27.8862	95.8634	108.019	48.1664	108.167	108.185	31284	38.1825	0.362685	13238.4	0.423169	31704	10.7697	20.5914	1.03678e+06	5.9636	5.4646	2.74557	29.0735	3.1321	15.7093	15.6685	4.25629	24.8172	2.26135	16.1745	0.134893	8.29427e+06	0.0181996	14.8347	2451.49	1.28939e+06	286.287	687.179	242.341	0.483124	11.2142	4.80881	105.284	0.179768	0.100762	0.978427	0.906461	-0.174634	0.926995	0.105211	48.3749
ANON76544	0.748096	0.191641	4.93045	25.7275	30.2655	20.3961	28.6356	30.3315	1394	19.2466	0.573666	1051.96	0.754636	1488	22.6169	58.6165	327160	6.75258	18.2821	2.52993	72.0111	11.1112	39.7066	39.6389	8.91169	63.0994	7.99372	41.9395	0.204874	2.61728e+06	0.0105793	182.314	18125.5	1.54116e+08	-7600.52	7786.45	3676.87	0.359328	48.6186	5.73689	1135.13	0.0584143	0.0221227	0.9502	0.850696	-0.849128	0.999992	0.0237557	130.734
[truncated: 1,733 more columns]
