# Supplementary material for: A Critical Analysis of the Robustness of Radiomics to Variations in Segmentation Methods in 18F-PSMA-1007 PET Images of Patients Affected by Prostate Cancer
Source: Diagnostics (Basel). 2023 Dec 11;13(24):3640. doi: 10.3390/diagnostics13243640 (PMC10743045; doi:10.3390/diagnostics13243640)
Supplement: Supplementary file 1 [file diagnostics-13-03640-s001.zip › supplementary file/extracted features/RG.xlsx]

## Sheet: Foglio1
patient RG	original_shape_Elongation	original_shape_Flatness	original_shape_LeastAxisLength	original_shape_MajorAxisLength	original_shape_Maximum2DDiameterColumn	original_shape_Maximum2DDiameterRow	original_shape_Maximum2DDiameterSlice	original_shape_Maximum3DDiameter	original_shape_MeshVolume	original_shape_MinorAxisLength	original_shape_Sphericity	original_shape_SurfaceArea	original_shape_SurfaceVolumeRatio	original_shape_VoxelVolume	original_firstorder_10Percentile	original_firstorder_90Percentile	original_firstorder_Energy	original_firstorder_Entropy	original_firstorder_InterquartileRange	original_firstorder_Kurtosis	original_firstorder_Maximum	original_firstorder_MeanAbsoluteDeviation	original_firstorder_Mean	original_firstorder_Median	original_firstorder_Minimum	original_firstorder_Range	original_firstorder_RobustMeanAbsoluteDeviation	original_firstorder_RootMeanSquared	original_firstorder_Skewness	original_firstorder_TotalEnergy	original_firstorder_Uniformity	original_firstorder_Variance	original_glcm_Autocorrelation	original_glcm_ClusterProminence	original_glcm_ClusterShade	original_glcm_ClusterTendency	original_glcm_Contrast	original_glcm_Correlation	original_glcm_DifferenceAverage	original_glcm_DifferenceEntropy	original_glcm_DifferenceVariance	original_glcm_Id	original_glcm_Idm	original_glcm_Idmn	original_glcm_Idn	original_glcm_Imc1	original_glcm_Imc2	original_glcm_InverseVariance	original_glcm_JointAverage
ANON21010	0.86962	0.688951	17.8234	25.8703	30.5941	31.6228	28.6356	32.4962	6949.67	22.4974	0.774829	2272.94	0.327057	7072	4.44873	16.4058	98422.3	5.98064	6.52599	3.07424	24.0575	3.75802	9.48783	8.29788	1.51724	22.5403	2.67754	10.5517	0.865865	787378	0.0190235	21.3185	1594.21	4.00431e+06	29333.3	1187.54	170.606	0.749175	10.5669	4.64714	53.9145	0.165767	0.0864154	0.980459	0.900849	-0.363266	0.99374	0.0906465	36.5923
ANON25631	0.875125	0.752866	16.7668	22.2706	25.0599	25.6125	24.4131	27.9285	4566	19.4895	0.788613	1687.76	0.369637	4680	8.21509	16.9995	89982	5.60618	4.86699	2.72303	21.5976	2.77461	11.9341	11.1839	5.14692	16.4507	1.99902	12.4022	0.642699	719856	0.0240281	11.3932	1118.98	933452	7755.2	603.469	112.809	0.685268	8.62702	4.35182	35.4214	0.190501	0.105939	0.976375	0.891615	-0.355899	0.990794	0.108861	31.5547
ANON22708	0.873324	0.633322	30.8264	48.6741	48.3735	62.6099	55.3173	65.7267	39004	42.5083	0.670753	8292.03	0.212594	39224	2.63217	5.23057	78359	4.00389	1.32916	9.26582	11.8113	0.854715	3.82145	3.61089	1.79929	10.012	0.554205	3.99773	1.85552	626872	0.0764347	1.37839	106.244	60771.7	1388.78	82.5477	7.39323	0.835928	1.87044	2.52139	3.78121	0.49095	0.428765	0.995758	0.958196	-0.239544	0.915831	0.408813	9.35079
ANON19411	0.628169	0.442142	25.9316	58.6499	65.5134	52.4976	44.2719	65.6354	25744	36.8421	0.612221	6886.94	0.267516	26024	7.40395	23.575	792741	6.48336	8.35527	4.51197	46.6314	5.19003	14.1365	12.3765	3.68481	42.9466	3.56169	15.6107	1.20797	6.34193e+06	0.0137846	43.8552	2822.79	2.62972e+07	140182	2522.25	302.829	0.78583	12.8448	5.07798	131.849	0.161111	0.0860266	0.99035	0.934261	-0.269348	0.984659	0.0900605	47.6115
ANON90386	0.279104	0.258165	14.0471	54.4114	29.1204	20	42.8019	46.5618	3884	15.1864	0.670076	1783.25	0.459128	4032	4.00839	7.39315	16499.9	4.39253	1.79827	5.55609	12.3726	1.15284	5.51311	5.23336	2.75491	9.61773	0.744885	5.72171	1.3774	131999	0.0596419	2.34352	191.998	79626.8	1842.1	125.164	32.0105	0.593789	4.2005	3.48933	13.8209	0.317436	0.225196	0.980646	0.908984	-0.231251	0.931737	0.228809	12.9847
ANON13412	0.565914	0.435155	13.9824	32.132	29.5296	30.5287	24.1661	32.6803	3888.67	18.184	0.652995	1831.37	0.470949	4024	4.38529	9.33893	23405.9	4.81505	2.6646	3.10331	12.8414	1.60648	6.52531	5.96258	2.91987	9.92149	1.11879	6.82148	0.850274	187247	0.0429748	3.95299	351.916	122051	1992.83	213.532	52.912	0.604616	5.79563	3.86002	18.0444	0.252304	0.15946	0.970988	0.883454	-0.270783	0.963049	0.158455	17.6495
ANON84994	0.984992	0.773322	27.809	35.9605	42.19	45.6946	42.19	53.1037	22579.3	35.4208	0.706948	5464.76	0.242025	22800	3.30757	6.3907	67290.4	4.18711	1.84923	2.43018	8.38167	0.993443	4.7128	4.53393	2.31385	6.06782	0.748592	4.85908	0.464652	538323	0.0611295	1.40016	140.649	13727.2	266.575	76.1661	8.12492	0.806346	2.21721	2.65322	3.04882	0.431317	0.352736	0.987506	0.92231	-0.199851	0.889267	0.35403	11.118
ANON99157	0.819166	0.683574	29.0866	42.5508	48.1664	49.0306	51.1077	55.7136	23615	34.8562	0.543643	7321.99	0.310057	23920	1.80889	3.15677	18003.5	3.01145	0.775504	3.02527	4.24677	0.437212	2.39502	2.26478	1.38826	2.85851	0.317152	2.45382	0.779501	144028	0.145094	0.285115	33.8909	736.971	40.8223	16.4277	2.12995	0.770246	1.09175	1.83318	0.895017	0.591489	0.553528	0.985898	0.921368	-0.222217	0.847007	0.489364	5.505
ANON67523	0.856175	0.7039	30.54	43.3869	51.264	48.0833	48.7032	51.8845	33792.3	37.1467	0.741477	6817.08	0.201735	34072	2.33701	4.33913	47566.6	3.58952	1.14899	2.82997	6.05548	0.632954	3.25274	3.15399	1.62069	4.43479	0.466854	3.34193	0.551293	380533	0.0941376	0.588209	70.971	2883.63	94.4543	31.7721	3.75918	0.787315	1.42978	2.18069	1.63519	0.540988	0.488825	0.989978	0.933603	-0.216511	0.871114	0.438894	7.99721
ANON35134	0.94865	0.876136	35.9921	41.0805	48.3735	62.1289	49.4773	62.2575	37374.7	38.971	0.704494	7673.47	0.205312	37664	2.03137	4.04236	43319.3	3.58832	1.134	2.69271	5.59385	0.636089	2.93365	2.82972	1.26795	4.3259	0.467394	3.03335	0.549411	346554	0.0943348	0.594906	66.9402	2876.26	96.2194	32.86	3.36311	0.813688	1.38406	2.11285	1.39102	0.539214	0.487325	0.989976	0.93199	-0.229948	0.886781	0.454657	7.7172
ANON63662	0.505764	0.410271	34.1122	83.1455	55.6058	81.0432	81.4125	86.6487	35561.7	42.052	0.443072	11803.1	0.331906	36168	2.97075	5.16877	72289.6	3.65792	1.00472	6.04426	8.54758	0.716157	3.87795	3.61041	2.25567	6.2919	0.435516	3.99872	1.64754	578317	0.103778	0.951224	69.4175	20697.1	742.728	60.4082	5.61578	0.830644	1.72356	2.41593	2.54501	0.502672	0.442743	0.991983	0.940827	-0.211487	0.880395	0.41796	7.46394
ANON64154	0.509051	0.449234	33.9541	75.5821	53.8516	96.7471	105.224	105.622	46436.3	38.4751	0.445008	14039.6	0.302341	47128	0.978228	1.67998	10487.8	2.23881	0.373539	6.75614	3.27663	0.232904	1.29788	1.24484	0.65581	2.62082	0.154952	1.33428	1.43214	83902.7	0.260943	0.0958186	15.8771	154.95	14.4113	4.96778	1.01941	0.654453	0.684126	1.45051	0.534649	0.704946	0.690498	0.993134	0.94913	-0.192292	0.729734	0.467779	3.85863
ANON42020	0.674157	0.607909	31.598	51.9782	48.1664	68.0294	58.3095	71.4143	30245.3	35.0415	0.54624	8594.22	0.28415	30568	1.90358	3.73951	29110.4	3.38686	0.963683	3.28722	5.21489	0.578804	2.66491	2.47548	1.30462	3.91027	0.407058	2.76017	0.927619	232883	0.11517	0.516801	50.4976	2679.05	135.21	29.7367	3.52681	0.788169	1.42529	2.13726	1.43423	0.530692	0.476966	0.986832	0.922474	-0.204889	0.855389	0.453506	6.62829
ANON13910	0.937251	0.686377	11.6925	17.035	18.4391	20	20.0998	20.9762	1977	15.9661	0.797272	955.467	0.483291	2056	4.11498	8.47045	9999.45	4.55207	2.36065	2.6478	10.3114	1.33119	6.01975	5.83007	3.00804	7.30338	0.961307	6.23766	0.591307	79995.6	0.0489182	2.67099	233.331	41678.8	585.222	129.442	42.6799	0.50576	5.32126	3.63306	12.9517	0.255424	0.16054	0.957459	0.858683	-0.308036	0.969303	0.171778	14.5368
ANON55630	0.955624	0.824949	7.94009	9.62494	10	11.6619	11.6619	12.3288	439	9.19782	0.860139	324.757	0.739765	480	7.40105	13.9669	6849.59	4.83581	3.17402	2.44043	15.79	1.89097	10.4301	10.1321	6.04604	9.74399	1.36566	10.6846	0.370007	54796.7	0.0388889	5.3725	483.526	92217.8	439.994	193.087	160.629	0.0958308	10.4502	3.92088	46.8742	0.160924	0.0787962	0.918044	0.808171	-0.724664	0.999375	0.0692817	21.7756
ANON32567	0.66721	0.610863	36.4492	59.6684	53.8516	76.8375	55.1725	84.0238	57578	39.8113	0.676403	10660.6	0.185151	57936	4.13041	11.25	598612	5.47093	3.79787	19.8261	46.3837	2.92812	7.66727	6.46287	1.91904	44.4647	1.58271	9.09166	3.56624	4.7889e+06	0.0303625	23.8714	1032.59	4.29903e+07	206986	1535.75	94.3893	0.884804	5.73795	3.93762	60.309	0.309637	0.224213	0.99716	0.970479	-0.245643	0.963227	0.227729	25.9245
ANON56825	0.957119	0.740386	30.5476	41.2591	47.5395	48.3735	48.3735	51.614	33959.7	39.4898	0.749872	6763	0.199148	34232	4.33856	7.53841	159178	4.28521	1.79253	2.39479	9.44368	0.995427	5.97981	6.0253	2.73126	6.71242	0.736872	6.09917	-0.094839	1.27343e+06	0.0568157	1.44172	247.206	11685.1	-40.9392	68.6643	10.4079	0.733717	2.47353	2.82867	4.12834	0.412696	0.331269	0.987311	0.922801	-0.162042	0.843956	0.33275	15.2516
ANON25134	0.907946	0.509375	12.5684	24.6742	28.6356	25.2982	29.5296	30.5941	4386	22.4028	0.733011	1767.75	0.403043	4496	2.94078	5.49539	10327.1	3.97871	1.48489	2.44472	7.01855	0.808011	4.17401	4.11814	1.77187	5.24668	0.595426	4.28668	0.258878	82616.8	0.0705348	0.95329	133.22	4984.73	47.7469	44.6641	12.6172	0.55954	2.8476	2.87483	4.11308	0.368999	0.278743	0.975651	0.891535	-0.154164	0.828035	0.297648	11.1878
ANON68449	0.800031	0.578975	14.5431	25.1187	24.7386	27.7849	27.8568	30.7896	4852.33	20.0957	0.764841	1812.23	0.373476	4968	12.1682	24.6507	213145	6.11196	7.10087	2.31504	29.4617	3.91001	17.9167	17.5153	7.91931	21.5424	2.89309	18.5264	0.240765	1.70516e+06	0.016199	22.219	2340.55	2.66437e+06	5630.42	1064.48	219.588	0.655341	12.0606	4.77248	66.2145	0.15139	0.0769098	0.97297	0.884584	-0.422724	0.996954	0.0806566	46.1288
ANON15441	0.854431	0.544429	13.8384	25.4182	31.0483	27.2029	28.2843	31.305	3845	21.7181	0.657704	1804.62	0.469341	4000	6.9901	17.9364	71704.2	5.781	5.35521	3.34346	23.8737	3.32024	11.2246	10.0679	3.2319	20.6418	2.27957	11.9753	0.971709	573634	0.022712	17.4177	1646.97	2.75105e+06	22713.6	1002.66	183.717	0.693152	10.7126	4.67904	63.9833	0.174892	0.097055	0.975766	0.893305	-0.454161	0.997495	0.0990997	37.9622
ANON46481	0.730262	0.604699	9.51682	15.7381	14.1421	17.8885	17.088	18.1108	1097.33	11.4929	0.821365	626.383	0.570823	1160	3.30455	6.30223	3274.28	3.94899	1.43068	2.53342	7.20503	0.846357	4.63569	4.61541	2.7163	4.48873	0.603899	4.75197	0.433461	26194.2	0.0727229	1.09161	113.089	5624.84	88.896	48.6965	19.6124	0.422292	3.62689	3.09987	5.90369	0.322407	0.226812	0.951632	0.849983	-0.303826	0.951839	0.231015	10.2818
ANON20963	0.727404	0.546577	30.5766	55.942	55.7136	62.8013	51.264	66.9627	42941.7	40.6925	0.661105	8970.14	0.208891	43184	20.4895	36.3127	4.36084e+06	6.60893	8.22058	3.51641	52.5574	4.94815	27.7203	26.8755	11.148	41.4094	3.39265	28.4229	0.707809	3.48867e+07	0.0121491	39.4484	5506.15	1.58946e+07	77573.1	2108.28	280.46	0.76456	12.6255	5.06305	116.492	0.158718	0.083198	0.990348	0.93293	-0.213575	0.968149	0.0872818	71.0536
ANON40089	0.700692	0.5845	11.1743	19.1177	17.2047	22.0907	22.8035	22.891	1743	13.3956	0.763077	917.869	0.526603	1824	3.73633	6.833	6301.5	4.15888	1.70414	2.56866	8.35279	0.98104	5.11875	5.00288	2.98231	5.37048	0.718697	5.2572	0.541606	50412	0.0631348	1.43658	142.429	12051.5	226.104	70.6515	21.2045	0.536589	3.73451	3.1799	6.64114	0.314709	0.21807	0.963565	0.86863	-0.269808	0.943306	0.231216	11.3982
ANON95347	0.906108	0.794606	32.4722	40.8658	42.8019	55.4617	54.4059	59.9667	30864.3	37.0288	0.631294	7537.44	0.244212	31208	2.65543	4.58628	50208.4	3.55103	0.983098	4.21525	6.6377	0.621114	3.49726	3.32626	1.84746	4.79024	0.417452	3.58757	1.10578	401668	0.103872	0.639843	72.0453	5546.36	243.256	36.9673	4.1437	0.798394	1.51775	2.241	1.76502	0.523109	0.467006	0.990032	0.932929	-0.206848	0.864788	0.436075	7.98911
ANON18064	0.671438	0.648637	14.3471	22.1188	20.3961	25.2982	24.3311	25.7682	2717.33	14.8514	0.754792	1247.63	0.459137	2808	9.5139	18.4762	69609.4	5.63426	4.83322	2.48756	22.5017	2.77328	13.6711	13.2311	7.00572	15.496	2.01961	14.0825	0.450118	556875	0.022654	11.4184	1031.16	780453	5060.07	564.175	102.561	0.690756	8.36375	4.22606	29.8216	0.1857	0.0993226	0.975637	0.888266	-0.451361	0.996724	0.11074	30.2519
ANON92937	0.776831	0.677353	22.7115	33.5299	36.2215	39.4462	36.7151	40.694	12538.7	26.047	0.744685	3504.93	0.27953	12712	9.52659	17.9838	307913	5.66664	4.54401	2.69642	22.3681	2.62358	13.5372	13.3311	5.83744	16.5306	1.86965	13.9204	0.38123	2.4633e+06	0.0222237	10.5229	1289.54	790139	5329.93	534.301	80.2721	0.737298	7.06787	4.18818	29.0575	0.221462	0.132121	0.983066	0.909256	-0.225601	0.957942	0.139343	34.2891
ANON24681	0.826211	0.659307	35.8213	54.3317	54.4059	77.201	63.561	79.5236	45465.3	44.8895	0.538914	11431	0.251423	45848	1.08005	2.00761	13597.8	2.53382	0.502645	3.20763	3.04498	0.292113	1.49694	1.44141	0.649214	2.39577	0.207772	1.54035	0.697644	108782	0.20131	0.131845	23.9402	164.399	12.6833	7.29276	1.11636	0.733907	0.758614	1.48809	0.522223	0.674264	0.656132	0.99105	0.939005	-0.227766	0.810356	0.5004	4.73211
ANON32585	0.743368	0.484332	16.6524	34.3822	38.4708	34.2345	38	38.9358	8554	25.5586	0.667393	3030.74	0.354307	8712	3.9895	7.39887	33705.2	4.27289	1.8079	3.38316	10.1531	1.07759	5.39873	5.06034	2.86029	7.29281	0.747617	5.56332	0.938588	269641	0.0625497	1.8043	169.899	31192.3	829.237	101.17	17.3885	0.707828	3.22762	3.13266	6.48415	0.359287	0.270457	0.981828	0.908175	-0.17751	0.875745	0.275764	12.2021
ANON89925	0.5679	0.281856	14.1438	50.181	33.5261	40.4969	42.9418	46.4327	4594	28.4978	0.502809	2657.92	0.578563	4840	4.12922	6.73282	16631.4	3.80342	1.04797	6.09949	9.91118	0.805602	5.11952	4.8203	3.19024	6.72094	0.460173	5.24308	1.69311	133051	0.0974059	1.28034	120.873	30777.5	1059.53	81.5963	17.7547	0.648445	2.98758	3.08642	8.40584	0.405743	0.330264	0.979322	0.911014	-0.222561	0.908101	0.32627	10.2364
ANON61779	0.574398	0.462169	25.2451	54.6232	40.4475	57.5847	51.1077	60.696	20898	31.3755	0.563336	6513.08	0.31166	21216	5.18236	8.80767	125953	4.43443	1.84488	5.54041	14.2995	1.2002	6.70654	6.29814	3.54859	10.7509	0.778575	6.89155	1.43954	1.00762e+06	0.059175	2.51578	239.813	111754	2455.7	146.223	22.1773	0.73811	3.56751	3.3077	8.95875	0.345754	0.25691	0.989016	0.928596	-0.159538	0.861793	0.264233	14.4482
ANON27795	0.685755	0.574086	10.178	17.729	14.4222	18.868	18.868	19.799	1404.33	12.1578	0.828097	732.346	0.52149	1464	5.65705	10.7617	11448.8	4.60299	2.7004	3.12879	13.1965	1.55968	7.67085	7.16545	4.65672	8.53973	1.09676	7.90959	0.894448	91590.2	0.0481053	3.7196	265.636	88324.7	1404.56	182.649	76.8527	0.415476	7.03666	3.99592	24.5789	0.22516	0.137327	0.945848	0.844756	-0.397141	0.987639	0.137112	15.4563
ANON44480	0.681568	0.523601	9.75193	18.6247	20.5913	18.4391	16.1245	21.4476	1497.67	12.694	0.807731	783.72	0.523294	1576	9.78599	34.7068	108005	6.54059	14.8194	3.87294	56.1882	8.51178	20.8032	17.9478	3.76036	52.4278	5.74682	23.4147	1.07805	864042	0.013064	115.478	7441.08	1.14466e+08	349735	6043.76	2136.63	0.486745	36.472	5.85301	742.272	0.0721145	0.0291276	0.957474	0.862445	-0.772836	0.999978	0.0319594	80.3629
ANON86356	0.741126	0.47544	22.3901	47.0934	47.7074	42.7551	44.4072	47.7493	12426.3	34.9021	0.503013	5157.83	0.415072	12680	3.34696	5.14441	28232.6	3.46714	0.917908	3.36185	6.83805	0.56595	4.16023	4.03553	2.46903	4.36902	0.394123	4.22047	0.760838	225861	0.107366	0.504907	81.1361	2052.44	85.8126	25.4733	7.57112	0.542907	2.11488	2.61777	2.99606	0.443413	0.367259	0.980417	0.905641	-0.104219	0.69906	0.364066	8.75514
ANON96181	0.700624	0.551577	16.116	29.2179	31.0483	28.4253	27.2029	35.3836	5641.67	20.4708	0.702625	2181.22	0.386626	5776	9.27151	18.4987	134235	5.60457	5.1238	2.44695	22.683	2.8872	13.1949	12.4619	7.11692	15.5661	2.15283	13.6353	0.594947	1.07388e+06	0.0240944	11.8155	930.853	797049	5640.03	595.024	152.981	0.592382	9.8604	4.5795	50.6894	0.181636	0.101576	0.965135	0.873184	-0.322545	0.986768	0.10333	28.634
ANON81054	0.597818	0.530317	18.7511	35.3583	36.0555	27.2029	31.0483	37.1484	5814.33	21.1378	0.578889	2701.19	0.464575	5992	3.42838	6.02658	15818.7	3.88324	1.31244	4.22186	8.38182	0.828051	4.47138	4.18072	2.44508	5.93674	0.555586	4.59562	1.17249	126550	0.0860729	1.12649	120.15	14306.8	492.922	62.9681	16.4897	0.588336	3.08176	3.10987	6.64397	0.376715	0.290947	0.975787	0.897503	-0.158657	0.83945	0.285865	10.4157
ANON40650	0.944955	0.593499	9.65073	16.2607	18.9737	18.4391	18.4391	19.799	1497.67	15.3657	0.77634	815.409	0.544453	1568	4.13733	7.85163	6804.76	4.32253	1.92269	2.59952	9.70435	1.14161	5.7251	5.5692	3.29354	6.41081	0.828823	5.89221	0.557361	54438.1	0.0578925	1.94138	158.071	19046.8	294.005	89.0702	35.9704	0.430341	4.9079	3.46341	10.4455	0.265815	0.170531	0.952756	0.851218	-0.321762	0.968612	0.189567	12.0278
ANON19443	0.707047	0.506766	7.66728	15.1298	16.1245	14.4222	11.6619	16.6132	789.667	10.6975	0.825071	500.751	0.63413	840	14.7885	27.6721	47508.3	5.48693	6.76806	2.65221	33.8493	4.11404	20.6812	19.063	11.6726	22.1767	2.94362	21.2711	0.567721	380067	0.0262132	24.75	1968.47	2.58475e+06	12142.2	1004.3	664.985	0.208636	21.0396	4.88642	200.023	0.102598	0.0447563	0.931115	0.824446	-0.734053	0.999825	0.0440433	43.3684
ANON10670	0.915833	0.718634	37.2443	51.8265	65.1153	69.9714	68.352	70.739	53990.3	47.4644	0.590045	11707.8	0.21685	54480	2.28832	4.01593	67130.5	3.40487	0.934081	4.943	6.9548	0.561899	3.05623	2.90922	1.61465	5.34015	0.38859	3.13969	1.16251	537044	0.113667	0.51708	56.7897	4147.84	178.98	29.3434	3.9096	0.765178	1.46008	2.20371	1.70913	0.53261	0.479078	0.992188	0.940597	-0.191556	0.838673	0.444008	7.10108
ANON40559	0.39041	0.204262	17.0322	83.3843	34.2345	60.8276	61.1882	64.3428	3288.67	32.5541	0.441532	2422.15	0.736515	3560	16.5844	27.4361	204273	5.85458	5.01228	4.30731	38.5176	3.42976	20.9421	19.8886	11.6	26.9177	2.13419	21.4252	1.1284	1.63418e+06	0.0221437	20.4687	2082.36	4.88716e+06	39474.2	1180.35	354.443	0.54083	13.9428	5.01371	155.198	0.156195	0.0838172	0.973354	0.894911	-0.536074	0.999085	0.0877095	43.2977
ANON48306	0.801848	0.483723	23.5252	48.6337	41.2311	66	66.1211	66.242	11959.3	38.9968	0.490507	5155.97	0.431125	12272	3.03561	5.07005	24265.4	3.5611	1.00606	4.98022	7.65332	0.652836	3.88368	3.67712	2.42705	5.22627	0.428571	3.97723	1.35489	194123	0.106732	0.735382	62.9601	7072.23	282.15	39.5006	7.17785	0.689492	1.96644	2.58162	3.18963	0.475104	0.408265	0.986035	0.922793	-0.166215	0.820713	0.386578	7.40753
ANON54195	0.813885	0.571409	29.4459	51.5321	49.3964	60.1664	54.626	63.6553	19633.3	41.9412	0.356568	9870.47	0.50274	20272	2.1287	3.3396	18902.5	2.99943	0.583715	8.30794	6.26885	0.414054	2.66904	2.54262	1.4348	4.83405	0.251438	2.73122	1.82434	151220	0.163273	0.335757	47.8194	2950.92	155.839	19.77	5.23644	0.58455	1.64421	2.37204	2.45371	0.514862	0.457727	0.988768	0.931553	-0.114594	0.689571	0.425248	6.64672
ANON63049	0.831812	0.532237	15.2804	28.7097	27.7849	31.6228	27.2029	33.4664	6441	23.8811	0.730203	2292.68	0.35595	6560	4.18325	8.62238	30639.5	4.53563	2.25796	3.45106	12.112	1.41207	5.85825	5.2788	2.73442	9.37754	0.990739	6.11272	1.03944	245116	0.0558328	3.04623	269.536	87742.2	1875.32	171.999	34.4035	0.669855	4.46151	3.57686	13.5256	0.313402	0.225509	0.978921	0.903748	-0.20073	0.916072	0.22808	15.3314
ANON10542	0.874156	0.77726	28.0202	36.05	42.19	39.8497	39.6989	42.8952	20390.3	31.5133	0.680608	5303.18	0.260083	20576	4.36413	7.61787	90093.8	4.27638	1.75729	3.34846	10.7481	1.03104	5.77833	5.53258	2.59508	8.15303	0.731149	5.9185	0.798891	720750	0.0610136	1.63959	227.167	24848	625.365	87.8644	14.9228	0.709614	2.93323	3.05668	6.08231	0.380559	0.29448	0.986983	0.92252	-0.149033	0.837024	0.298707	14.4536
ANON50254	0.796408	0.790012	30.3774	38.4518	42.19	50.9902	48.6621	51.342	22038	30.6233	0.64475	5895.77	0.267528	22240	2.47711	4.67896	33688.9	3.61929	1.10809	3.69451	6.75943	0.683746	3.37199	3.1475	1.86146	4.89796	0.466955	3.48114	1.06358	269511	0.0994863	0.74801	66.1534	6339.94	272.9	42.9201	6.39261	0.741555	1.91279	2.51484	2.62417	0.470228	0.401014	0.986224	0.920966	-0.164789	0.823224	0.389625	7.5505
ANON76531	0.832245	0.372726	12.9827	34.8319	34.4093	34.9285	34.176	36.1109	4720	28.9886	0.57137	2381.56	0.504567	4888	10.9341	20.2555	149763	5.74131	5.4164	2.47892	24.8047	2.90847	15.2499	14.9865	6.00337	18.8013	2.12462	15.656	0.195483	1.1981e+06	0.0213998	12.5528	1781.58	738741	1444.12	550.798	214.833	0.434055	11.6607	4.82274	74.5149	0.15794	0.0802567	0.966349	0.875261	-0.369332	0.992497	0.0789105	41.1928
ANON82551	0.735218	0.463141	16.0534	34.662	34.4093	32.249	31.6228	38.2099	6462.67	25.4841	0.578143	2902.17	0.449067	6632	3.29635	5.2657	14963.4	3.65217	0.981651	4.26327	7.45639	0.644228	4.16421	4.00235	2.02376	5.43262	0.416761	4.24852	0.998373	119707	0.099623	0.709271	105.429	5766.93	237.467	37.9184	10.0323	0.582577	2.38441	2.78409	4.18711	0.423895	0.345213	0.980797	0.908221	-0.141874	0.795408	0.345487	9.92158
ANON53508	0.171457	0.145275	8.84886	60.9109	39.2938	12.8062	39.2938	41.0853	1068.33	10.4436	0.670016	754.287	0.706041	1160	7.03197	13.4456	14827.6	5.04832	3.4607	3.85071	18.5147	2.1174	9.7456	9.27754	4.71984	13.7949	1.41288	10.1123	0.924624	118621	0.0362901	7.28281	663.07	398845	4477.98	353.464	183.367	0.323385	10.7118	4.43136	64.8211	0.168827	0.0895238	0.951282	0.85339	-0.586144	0.998608	0.0916211	24.8964
ANON22124	0.90622	0.446935	17.1605	38.3959	37.9473	39.4462	39.3954	42.5206	10828	34.7951	0.564202	4195.16	0.387436	11056	17.3	27.4687	698845	6.01626	5.60341	4.56019	42.6614	3.39086	22.0632	21.5678	11.6886	30.9728	2.34062	22.4873	0.799062	5.59076e+06	0.0182164	18.8905	2310.74	4.04396e+06	24281.8	929.237	249.981	0.576615	11.9197	4.93398	103.342	0.165233	0.0884623	0.985042	0.917689	-0.28245	0.982827	0.0927484	46.2665
ANON82583	0.729087	0.453169	10.5443	23.2679	19.799	20.8806	27.8568	28.9137	2098.67	16.9643	0.712668	1112.31	0.530008	2208	5.29557	46.3694	219886	6.61118	16.4923	7.53861	107.333	14.5611	19.6316	11.7721	1.03986	106.293	8.03357	28.2257	2.13862	1.75909e+06	0.0136001	411.29	13691.5	3.17171e+09	6.15104e+06	25847.2	7507.64	0.559896	59.2325	6.34668	3814.4	0.0807605	0.0399581	0.964913	0.890823	-0.751874	0.99998	0.0455193	95.3025
ANON94129	0.714134	0.519392	27.8163	53.5554	64.56	60.8276	45.1221	64.8074	36773	38.2458	0.677	7899.17	0.214809	36984	17.831	46.3431	5.04616e+06	7.41328	16.634	3.49972	86.0281	9.23964	31.007	29.4792	4.57756	81.4506	6.7191	33.0384	0.712808	4.03693e+07	0.00674163	130.1	14237.4	1.65952e+08	398529	6832.71	1153.22	0.711265	25.2696	6.04551	496.237	0.102847	0.0470737	0.989685	0.931807	-0.317336	0.995408	0.0489219	113.209
ANON93065	0.764661	0.495677	10.6053	21.3956	21.6333	21.5407	24.1661	24.7386	2446.67	16.3604	0.795336	1104.04	0.451241	2528	5.67769	11.3581	22083.1	4.9336	3.25031	2.49086	13.4978	1.7872	8.07519	7.63338	3.70164	9.79616	1.30666	8.35963	0.575247	176665	0.0381349	4.67475	488.517	127516	1305.28	237.295	66.7642	0.566612	6.48879	3.97178	22.5808	0.238482	0.149419	0.962496	0.869645	-0.346041	0.983463	0.153273	21.1113
ANON75424	0.375005	0.244324	10.9975	45.0118	19.6977	20.5913	34.9857	35.2136	2262.33	16.8796	0.647965	1286.18	0.568521	2392	5.07338	9.96229	18338.5	4.79766	2.14389	8.44208	20.9145	1.82685	7.34635	6.7277	3.08102	17.8335	0.956536	7.83152	2.07269	146708	0.048467	7.36396	482.923	1.16093e+06	15756.8	431.709	130.789	0.538476	7.57374	4.17455	72.0837	0.256593	0.169794	0.978005	0.913624	-0.380762	0.987003	0.159887	20.1883
ANON35730	0.878804	0.546594	18.8854	34.5511	35.7771	44.4072	37.3631	46	7495.67	30.3636	0.524108	3534.03	0.471476	7736	2.26205	3.43262	7694.18	2.87773	0.600791	3.9798	4.85491	0.373806	2.78027	2.69651	1.84556	3.00935	0.254911	2.82077	0.928582	61553.4	0.162796	0.226826	27.8724	516.692	32.5827	11.7188	3.97267	0.497669	1.50792	2.20497	1.61971	0.520306	0.463477	0.978209	0.902789	-0.10382	0.649653	0.439262	5.09222
ANON55261	0.5626	0.535208	11.2685	21.0545	15.6205	24.3311	24.3311	24.4131	1483	11.8453	0.727698	864.225	0.582755	1568	3.65654	6.11988	4422.93	3.79534	1.30463	3.35278	7.86624	0.817599	4.63981	4.29363	2.687	5.17924	0.555762	4.75036	0.980523	35383.4	0.0936068	1.03814	116.12	8002.02	279.742	54.9117	19.2663	0.483728	3.4318	3.16207	7.05606	0.352376	0.262506	0.964149	0.874467	-0.269918	0.936165	0.249123	10.3487
ANON43688	0.582776	0.507217	20.1391	39.7052	42.4264	28.4253	42.19	42.6146	5803.33	23.1392	0.629007	2482.83	0.427828	5976	6.45852	12.1607	61769.3	4.9923	2.89024	4.03074	18.1211	1.77495	8.80919	8.2505	4.72329	13.3978	1.21831	9.09339	1.05118	494154	0.0381804	5.0879	444.874	254811	3866.86	272.394	69.0592	0.596764	6.19546	4.04331	29.5963	0.257191	0.168179	0.97908	0.905376	-0.250276	0.958952	0.175868	19.8462
ANON61861	0.607716	0.559527	29.1377	52.0755	50.9902	37.3631	45.6508	51.4587	12025.3	31.6471	0.436458	5815.76	0.483626	12472	4.13874	6.9478	46587	4.07241	1.39756	4.0866	10.7158	0.886578	5.34851	5.10232	2.89204	7.82374	0.604368	5.4665	0.998941	372696	0.0729053	1.27609	155.068	15708.1	446.734	66.1076	21.3186	0.515314	3.5379	3.29587	8.42977	0.345275	0.255341	0.980595	0.906227	-0.109634	0.761145	0.256833	11.9929
ANON72849	0.869445	0.495155	19.5709	39.5248	39.4462	43.2666	37.2022	45.8258	12791.3	34.3646	0.615239	4299.17	0.3361	13024	22.6575	53.5586	2.50368e+06	7.4644	17.9624	3.90264	93.1075	10.3111	37.0456	34.9222	13.1386	79.9689	7.35564	39.2159	0.896077	2.00294e+07	0.00654849	165.511	13215.9	3.02296e+08	707133	8791.65	1768.47	0.666373	32.476	6.3043	684.903	0.0784902	0.0316242	0.983844	0.912896	-0.506304	0.999741	0.0343948	107.04
ANON67530	0.624971	0.511406	15.4907	30.2903	28.8444	31.6228	22.8035	32.249	5723.33	18.9306	0.769544	2010.71	0.351318	5832	19.2408	56.9139	1.0964e+06	7.49959	20.4934	3.34431	88.8753	12.1203	35.7309	32.846	9.72123	79.1541	8.62364	38.7811	0.853737	8.7712e+06	0.00655388	227.278	16076.5	4.4078e+08	963517	11756.5	3044.91	0.590697	43.3948	6.56912	1093.4	0.0633898	0.0245651	0.972388	0.887187	-0.657914	0.999974	0.0247406	117.872
ANON58902	0.715539	0.62652	27.5755	44.0138	46.6905	38.833	47.5395	51.1468	16964	31.4936	0.506796	6299.94	0.371371	17272	2.47678	4.0811	22510.5	3.3028	0.891208	4.10276	6.33166	0.532118	3.15857	2.99674	1.81964	4.51202	0.368475	3.22898	1.04042	180084	0.125018	0.449738	49.1375	2208.98	111.114	24.2745	5.328	0.641083	1.72303	2.39642	2.27668	0.494703	0.431572	0.986056	0.921499	-0.135361	0.753285	0.413177	6.66284
ANON61813	0.810427	0.645332	6.2347	9.66122	10.7703	12	12.1655	12.1655	240.333	7.82972	0.76555	244.185	1.01603	280	5.88843	14.2154	3392.8	4.37886	4.03528	2.2108	15.1134	2.40254	9.37798	9.1185	3.91735	11.196	1.68025	9.84566	0.370672	27142.4	0.0530612	8.99049	782.659	164469	591.448	267.82	276.935	-0.0153159	13.6348	3.37757	82.7626	0.146796	0.0768424	0.897781	0.79063	-0.783631	0.998734	0.0701222	27.9836
ANON27125	0.802831	0.65158	24.883	38.1886	40	51.8845	40.4969	53.7773	16471.7	30.659	0.655943	4772.84	0.28976	16664	21.7749	37.5221	1.85274e+06	6.56766	8.64908	3.01476	51.6422	4.9288	29.1883	28.461	14.5566	37.0856	3.50132	29.8237	0.507253	1.48219e+07	0.0122199	37.501	4392.3	1.06257e+07	44411.4	1855.43	440.82	0.616385	16.2095	5.37569	170.093	0.132896	0.0656416	0.981399	0.907321	-0.296242	0.989512	0.0690232	63.5467
ANON57110	0.827121	0.735626	31.3433	42.6076	41.2311	52.8015	52.6118	54.6626	29018	35.2417	0.675294	6762.43	0.233043	29296	5.82427	12.9273	338017	5.4568	3.68742	8.16792	29.4247	2.39646	9.03626	8.28565	3.53039	25.8943	1.5511	9.6075	1.76746	2.70414e+06	0.0283881	10.65	722.388	2.99118e+06	26850.3	603.311	92.1026	0.735861	6.92592	4.24619	42.6119	0.245988	0.158338	0.991873	0.940599	-0.173418	0.917722	0.161102	24.3821
ANON57267	0.620506	0.528356	4.74463	8.98	10.7703	8.24621	7.2111	10.7703	104	5.57214	0.735284	145.451	1.39857	136	24.8535	53.2649	32109	3.96982	12.3226	2.56596	62.795	8.3145	42.1265	43.0072	22.512	40.283	5.38559	43.4599	-0.312911	256872	0.0657439	114.119	8392.4	3.94005e+07	-158331	3006.22	2307.49	-0.0164053	38.7071	2.02426	692.418	0.0559579	0.0117244	0.927281	0.822491	-0.929876	0.992627	0.0133832	89.942
ANON59766	0.82159	0.683099	26.0207	38.0922	42.19	44.2719	43.6807	46.5618	16742.7	31.2961	0.557745	5674.55	0.338928	16944	1.68755	3.12029	12288.5	3.16819	0.722662	6.36657	5.65103	0.477922	2.32046	2.16949	1.13072	4.52031	0.303285	2.40872	1.56702	98308.1	0.141491	0.417416	43.6761	3228.58	169.501	23.8	4.80479	0.665585	1.60087	2.32941	2.16233	0.517202	0.460038	0.987404	0.926763	-0.143069	0.757129	0.426801	6.23851
ANON83263	0.934036	0.640636	7.4832	11.6809	12.8062	12.8062	12.6491	13.4164	587.333	10.9104	0.822092	412.56	0.702429	632	13.4306	24.05	27774.4	5.15449	5.99232	2.15873	26.4826	3.15637	18.3622	18.0863	11.5291	14.9535	2.38343	18.7503	0.253184	222195	0.0328473	14.4033	1128.56	713713	369.99	570.097	347.176	0.243096	15.2969	4.40081	100.756	0.128223	0.0622709	0.920997	0.812005	-0.722689	0.999622	0.0639904	32.7151
ANON97736	0.831404	0.602114	27.1305	45.0587	52.8015	51.8845	43.2666	55.4617	27515.3	37.462	0.635874	6931.54	0.251916	27784	9.61456	21.4598	829779	6.04681	5.45561	9.48837	52.5095	3.92382	14.4258	12.9337	3.97809	48.5314	2.35334	15.4571	2.10786	6.63823e+06	0.0202118	30.8178	2506.34	2.87877e+07	158091	1818.65	266.538	0.745771	11.2498	4.91964	136.132	0.191046	0.111645	0.993367	0.948482	-0.227933	0.967593	0.115165	46.0227
ANON16816	0.68256	0.561241	21.2756	37.9082	41.2311	38.4708	40.4475	42	11449.7	25.8746	0.607218	4045.77	0.353353	11672	4.67796	8.99838	66475.4	4.64614	2.2359	3.72554	13.2226	1.39377	6.5141	6.09503	2.68616	10.5364	0.946719	6.74998	1.04028	531803	0.0492056	3.12883	360.182	110199	2276.26	179.539	29.2759	0.720773	4.20654	3.49822	10.9888	0.313776	0.222928	0.984901	0.91536	-0.175135	0.892672	0.226117	17.9597
ANON26427	0.74451	0.326911	24.6744	75.4773	70.2567	96.7678	81.6088	96.8504	23430.3	56.1936	0.439785	9003.87	0.384283	24072	4.2673	13.0108	232936	5.49489	5.9202	1.85718	15.9953	2.91345	8.14813	7.55251	1.96414	14.0312	2.36579	8.79847	0.358097	1.86349e+06	0.025024	11.021	976.19	636254	1707.21	593.142	76.2922	0.771771	6.69658	4.14414	29.7066	0.24305	0.155189	0.978172	0.901297	-0.18658	0.929988	0.160681	29.0964
ANON42623	0.785898	0.615449	7.5454	12.26	12.1655	12.8062	12.6491	14.1421	534	9.63511	0.824165	386.217	0.723252	584	9.27046	23.1619	18447.1	5.51161	7.13188	2.63807	26.9092	3.94608	15.1299	14.8296	7.38252	19.5267	2.72686	15.8965	0.54301	147577	0.0242072	23.7858	1586.71	2.52176e+06	5900.22	1036.99	592.958	0.274506	19.977	4.60948	181.287	0.107065	0.0489344	0.92135	0.813503	-0.819362	0.999917	0.0625907	38.3907
ANON90601	0.716194	0.405894	16.612	40.9271	36.2215	39.3954	34.5254	40.2492	3353	29.3118	0.508998	2128.42	0.63478	3568	7.26119	12.8944	43570	4.96826	2.87377	3.17623	16.9517	1.69672	9.65215	9.23844	5.43682	11.5149	1.1792	9.88386	0.729804	348560	0.0384182	4.52673	451.068	136303	1747.08	217.396	95.0965	0.394796	7.79995	4.26111	32.8197	0.207587	0.120023	0.961435	0.866828	-0.312409	0.977905	0.119551	20.5025
ANON45049	0.876192	0.484678	18.5046	38.1792	48.7032	46.6905	42.9418	49.7192	11841	33.4523	0.642061	3912.91	0.330454	12048	10.096	32.1499	649139	6.74877	12.3048	3.41673	52.4915	7.33199	18.717	15.8364	3.32614	49.1654	5.28397	20.7614	1.03974	5.19311e+06	0.0123023	80.7097	5852.46	6.41664e+07	259823	4687.22	679.66	0.747819	19.4871	5.63155	285.995	0.129943	0.0669222	0.983544	0.915346	-0.427602	0.998587	0.0671326	69.6286
ANON21612	0.77982	0.481552	30.1838	62.6803	64.7765	65.9697	70.9366	72.1388	46460.3	48.8793	0.481142	12989.7	0.279587	46736	2.07036	3.66385	45828.3	3.21531	0.757948	5.13935	5.74772	0.514575	2.71658	2.53129	1.37508	4.37264	0.326786	2.80083	1.43072	366626	0.139406	0.464821	51.4397	3586.48	197.061	27.7071	3.78019	0.761157	1.42343	2.18731	1.68639	0.541575	0.490213	0.988869	0.930709	-0.180739	0.816505	0.445221	6.74189
ANON79413	0.743127	0.363617	14.4532	39.7485	37.2022	30.4631	33.5261	37.4166	3241	29.5381	0.544695	1944.39	0.599936	3408	4.81449	9.56747	21052.4	4.65774	2.24953	4.48429	13.7692	1.49101	6.75489	6.22164	3.52181	10.2473	0.938667	7.02984	1.30247	168419	0.0506734	3.7902	272.139	162540	3371.67	209.196	54.1443	0.597266	5.42427	3.80586	23.2066	0.28196	0.192657	0.972561	0.894295	-0.318546	0.975081	0.201855	15.2724
ANON46530	0.846636	0.542263	25.0722	46.2362	52.345	56.8859	56.3205	59.0931	24059.3	39.1453	0.53539	7527.83	0.312886	24256	1.81702	2.83447	16084.4	2.67152	0.544784	3.3591	3.8377	0.325842	2.26704	2.18584	1.29706	2.54064	0.227977	2.30323	0.799763	128675	0.186404	0.165405	25.1107	263.377	20.6804	9.06451	1.91934	0.651138	1.04109	1.78584	0.808587	0.600963	0.565156	0.984873	0.918576	-0.15458	0.731703	0.492593	4.82932
ANON65930	0.853324	0.606968	19.7108	32.4741	34.9285	32.249	37.2022	40.8901	9717.67	27.711	0.645749	3410.32	0.35094	9888	2.50295	4.18289	13454	3.32813	0.918159	3.23228	5.55114	0.534013	3.23221	3.10399	1.67462	3.87651	0.377322	3.29926	0.796029	107632	0.117365	0.437911	67.4112	1540.65	74.3331	22.4193	6.15804	0.570466	1.89484	2.48347	2.44757	0.471541	0.40197	0.980076	0.90576	-0.116062	0.711614	0.386135	7.95835
ANON82108	0.85378	0.537544	6.90199	12.8399	12.6491	14.4222	12.1655	14.9666	645.333	10.9624	0.849644	425.047	0.658646	696	7.5471	20.1702	19183.2	5.56778	6.54395	2.94462	27.7666	4.02471	13.9759	13.2242	5.45861	22.308	2.77183	14.8491	0.594349	153465	0.0236491	25.1699	1864.37	3.20856e+06	7481.97	1133.7	631.377	0.287298	20.4625	4.742	198.25	0.100976	0.0417276	0.935461	0.829666	-0.793123	0.999907	0.0465949	41.6684
ANON54014	0.796017	0.657415	38.2651	58.2054	62.0967	60.8276	52.345	63.6553	31913.3	46.3325	0.425094	11445.8	0.358654	32264	10.6811	20.5682	1.04842e+06	5.98626	5.56025	2.80972	29.1732	3.16863	15.6445	15.6085	4.28785	24.8854	2.27481	16.1233	0.0707832	8.38735e+06	0.0180835	15.2097	2498.34	1.55031e+06	2108.79	742.433	167.665	0.629808	9.87543	4.69151	67.1537	0.184499	0.102664	0.984248	0.914952	-0.17081	0.928834	0.107802	48.5224
ANON76544	0.488383	0.321325	8.19194	25.4942	17.088	23.3238	15.6205	26.3818	1221.33	12.451	0.64519	856.418	0.701216	1304	31.3653	59.5758	343689	6.48635	15.7185	2.69527	72.0918	9.10376	44.5158	42.6291	19.5204	52.5715	6.28653	45.9186	0.405336	2.74951e+06	0.0125334	126.865	13392	6.73727e+07	107908	5158.67	2789.99	0.298959	42.241	5.71637	944.504	0.062869	0.0232593	0.946074	0.845429	-0.816506	0.999983	0.0229454	113.095
[truncated: 1,733 more columns]
