# Supplementary material for: A Critical Analysis of the Robustness of Radiomics to Variations in Segmentation Methods in 18F-PSMA-1007 PET Images of Patients Affected by Prostate Cancer
Source: Diagnostics (Basel). 2023 Dec 11;13(24):3640. doi: 10.3390/diagnostics13243640 (PMC10743045; doi:10.3390/diagnostics13243640)
Supplement: Supplementary file 1 [file diagnostics-13-03640-s001.zip › supplementary file/extracted features/TS.xlsx]

## Sheet: Foglio1
patient t	original_shape_Elongation	original_shape_Flatness	original_shape_LeastAxisLength	original_shape_MajorAxisLength	original_shape_Maximum2DDiameterColumn	original_shape_Maximum2DDiameterRow	original_shape_Maximum2DDiameterSlice	original_shape_Maximum3DDiameter	original_shape_MeshVolume	original_shape_MinorAxisLength	original_shape_Sphericity	original_shape_SurfaceArea	original_shape_SurfaceVolumeRatio	original_shape_VoxelVolume	original_firstorder_10Percentile	original_firstorder_90Percentile	original_firstorder_Energy	original_firstorder_Entropy	original_firstorder_InterquartileRange	original_firstorder_Kurtosis	original_firstorder_Maximum	original_firstorder_MeanAbsoluteDeviation	original_firstorder_Mean	original_firstorder_Median	original_firstorder_Minimum	original_firstorder_Range	original_firstorder_RobustMeanAbsoluteDeviation	original_firstorder_RootMeanSquared	original_firstorder_Skewness	original_firstorder_TotalEnergy	original_firstorder_Uniformity	original_firstorder_Variance	original_glcm_Autocorrelation	original_glcm_ClusterProminence	original_glcm_ClusterShade	original_glcm_ClusterTendency	original_glcm_Contrast	original_glcm_Correlation	original_glcm_DifferenceAverage	original_glcm_DifferenceEntropy	original_glcm_DifferenceVariance	original_glcm_Id	original_glcm_Idm	original_glcm_Idmn	original_glcm_Idn	original_glcm_Imc1	original_glcm_Imc2	original_glcm_InverseVariance	original_glcm_JointAverage
ANON21010	0.736221	0.660898	33.8514	51.2203	56.6039	47.2017	52	58.1378	37299.3	37.7095	0.580114	9306.18	0.2495	37472	2.27799	7.92832	132638	4.30833	1.43769	11.9105	24.0575	2.09482	4.15747	2.91246	1.26046	22.797	0.815965	5.3214	2.90571	1.0611e+06	0.0911588	11.0327	357.533	5.74964e+06	54917.8	765.62	41.4812	0.898387	3.58411	3.27206	28.077	0.464075	0.410081	0.995307	0.965172	-0.291486	0.959432	0.353168	13.2815
ANON25631	0.759494	0.668213	17.4194	26.0686	29.5296	29.5296	22.8035	32.1248	5909	19.799	0.807455	1957.53	0.331279	6016	6.5575	16.1595	97338.3	5.68596	5.32378	2.73757	21.5976	3.04138	10.7622	9.93495	4.92902	16.6686	2.21236	11.3771	0.718646	778706	0.0222952	13.6152	926.669	1.4945e+06	12313.2	769.31	104.228	0.761743	8.20862	4.31386	33.8969	0.199212	0.113222	0.978737	0.897675	-0.340047	0.989639	0.116338	27.5645
ANON22708	0.841711	0.708291	29.7352	41.9815	42.19	59.0593	48.6621	59.5987	26307.7	35.3363	0.672133	6364.29	0.241918	26536	3.22016	5.56432	64522.7	3.85765	1.13188	10.6554	11.8113	0.802495	4.26091	3.98234	2.1583	9.65297	0.493767	4.41046	2.19311	516181	0.0894519	1.29676	119.731	61840.8	1502.75	79.646	8.39233	0.810268	1.9583	2.58849	4.44102	0.486431	0.424195	0.994975	0.955528	-0.22048	0.897213	0.405293	10.0945
ANON19411	0.627	0.32732	30.3961	92.8636	90	67.082	66.2118	93.6803	26485.3	58.2255	0.427746	10045.4	0.379283	27264	9.20042	24.5495	972467	6.44386	8.11637	4.34866	46.6314	4.89281	15.7117	14.2921	4.64272	41.9887	3.3835	16.8923	1.11429	7.77974e+06	0.0139457	38.49	3026.65	1.91452e+07	102505	2175.7	304.601	0.754264	13.1695	5.10626	125.343	0.155998	0.0823101	0.989798	0.931079	-0.258749	0.982141	0.085622	50.5708
ANON90386	0.221815	0.132509	39.3724	297.13	400.979	363.412	64.7765	401.024	41730.7	65.9081	0.387269	15023.6	0.360014	42360	4.82744	6.96263	189611	3.88208	1.03167	13.982	15.0418	0.737278	5.88301	5.72328	3.33348	11.7083	0.439028	5.9841	2.35509	1.51689e+06	0.0879439	1.1997	139.274	37335.2	870.501	52.8038	10.8933	0.640447	2.05204	2.62193	6.57722	0.482914	0.419203	0.995624	0.96114	-0.165096	0.823491	0.396712	11.3478
ANON13412	0.518865	0.407093	13.2798	32.621	29.5296	30.5287	22.8035	31.1769	3257.33	16.9259	0.623231	1705.07	0.523457	3400	4.72117	9.84164	21627.2	4.8325	2.70225	2.90625	12.8414	1.60556	6.85568	6.37314	2.91987	9.92149	1.13389	7.13355	0.72297	173017	0.0422699	3.88718	408.062	101319	1430.44	198.25	58.0753	0.547406	6.17259	3.90339	18.6242	0.235935	0.142814	0.968211	0.876588	-0.290715	0.96999	0.145062	19.3047
ANON84994	0.861782	0.765238	23.5606	30.7886	33.2866	35.609	36.0555	39.6485	11802.7	26.533	0.686056	3654.08	0.309598	11968	4.53853	6.8117	48050.2	3.83305	1.26306	2.7712	8.38167	0.712716	5.5986	5.53995	3.28928	5.09239	0.510253	5.66737	0.351316	384402	0.0800423	0.774862	119.755	4061.12	85.677	38.2601	7.18462	0.681734	2.10477	2.56997	2.62069	0.438435	0.36076	0.984457	0.913358	-0.151573	0.807154	0.364572	10.5813
ANON99157	0.673239	0.567752	21.1748	37.2959	43.2666	32.9848	40.1995	45.4753	11826	25.1091	0.6524	3847.65	0.325355	12024	2.23647	3.41439	11991.5	2.8584	0.65328	2.904	4.24677	0.370026	2.78788	2.74323	1.70695	2.53982	0.266995	2.82461	0.529438	95932.3	0.156146	0.206136	38.6435	309.597	15.3629	10.3966	2.26123	0.641276	1.14053	1.86041	0.920706	0.577775	0.537008	0.982351	0.911659	-0.15937	0.747586	0.49233	6.04993
ANON67523	0.948695	0.668549	30.1265	45.0625	50.9902	53.1413	50.636	59.1946	39643.3	42.7505	0.737645	7622.26	0.192271	39896	1.90396	4.24734	49411	3.80921	1.36784	2.52259	6.05548	0.742142	3.01934	2.94776	1.25727	4.79821	0.556433	3.14769	0.390771	395288	0.0783714	0.791559	75.7245	4867.78	94.0337	43.6951	3.96216	0.832804	1.48358	2.20833	1.67549	0.529147	0.474402	0.990439	0.934291	-0.245512	0.907174	0.437855	8.1101
ANON35134	0.0513511	0.0415335	31.5959	760.731	794.494	794.567	44.9444	794.806	116898	39.0643	0.226057	51145.2	0.437519	123688	1.55585	3.23205	79174.4	3.03949	0.69093	5.41146	5.59385	0.530614	2.14946	1.89024	1.01626	4.5776	0.322999	2.26294	1.6473	633395	0.173242	0.50073	40.6078	5233.59	284.504	34.9314	1.8845	0.898529	0.947725	1.79308	0.95504	0.641913	0.612595	0.994906	0.954713	-0.312131	0.925579	0.458989	5.68517
ANON63662	0.900304	0.652111	30.4569	46.7052	47.2017	63.5295	59.6657	71.3583	19618.7	42.0488	0.40535	8678.28	0.442348	20112	3.20501	4.47753	36790.2	3.06459	0.665702	6.55773	6.9058	0.422896	3.784	3.67506	2.43811	4.46769	0.278828	3.82546	1.37798	294322	0.148373	0.315456	53.7319	1841.76	96.2875	17.1903	3.75063	0.642332	1.43387	2.17496	1.63441	0.535282	0.482077	0.990048	0.933335	-0.140571	0.739363	0.445515	7.09653
ANON64154	0.942157	0.677697	27.6241	40.7617	51.264	48.3735	47.5395	52.345	26939.3	38.4039	0.593102	7327.33	0.271994	27184	1.03697	1.65645	6202.56	2.04253	0.333991	3.89775	2.58771	0.199045	1.3272	1.29341	0.773528	1.81418	0.137928	1.35106	0.834831	49620.5	0.289475	0.0638914	9.38992	42.1959	4.75071	3.37132	0.769127	0.627108	0.600432	1.30749	0.398009	0.726341	0.716591	0.988444	0.935121	-0.187773	0.707098	0.467105	2.95611
ANON42020	0.790824	0.736641	23.9837	32.5582	37.2022	41.0366	32.311	41.4729	11460.7	25.7478	0.656055	3747	0.326944	11648	2.51698	4.18421	16261.9	3.33354	0.930051	2.70744	5.21489	0.524741	3.28018	3.19044	1.84367	3.37123	0.382591	3.34199	0.531609	130095	0.111916	0.409316	54.8101	1200.99	43.03	21.3574	4.05523	0.680308	1.56879	2.20483	1.52281	0.501889	0.440268	0.980503	0.904845	-0.157328	0.785235	0.436496	7.10444
ANON13910	0.939843	0.700436	12.2069	17.4275	18.4391	20.5913	20.3961	22.0907	2159.67	16.3791	0.79282	1019.14	0.471897	2240	3.92998	8.32205	10396.5	4.56507	2.33978	2.69638	10.3114	1.3529	5.86253	5.57453	2.85663	7.45479	0.986769	6.09347	0.63632	83172.1	0.048699	2.76113	246.029	46404.9	701.015	136.591	42.2315	0.53042	5.28584	3.63169	12.858	0.257724	0.163174	0.960316	0.863179	-0.298287	0.966976	0.17324	14.9045
ANON55630	0.0651316	0.0447848	9.81896	219.247	12.6491	363.593	15.2315	363.615	678.333	14.2799	0.660926	564.885	0.832754	992	5.28321	12.2461	9595.16	5.16993	3.87928	2.7772	15.79	2.24719	8.35862	7.76526	3.68034	12.1097	1.59495	8.79661	0.685692	76761.3	0.0310874	7.51373	610.825	309204	2356.09	355.94	157.977	0.38841	10.3223	4.35546	47.7972	0.164728	0.0834582	0.944785	0.840141	-0.625825	0.999199	0.0831191	23.6761
ANON32567	0.695999	0.540381	27.0795	50.1119	46.0435	57.2014	44.4072	58.1034	26713.7	34.8778	0.598307	7222.97	0.270385	26984	6.85993	15.943	493129	5.49379	3.14182	13.4211	46.3837	3.52463	10.6033	8.82734	4.90597	41.4778	1.47099	12.0913	3.05205	3.94503e+06	0.0330977	33.7685	1224.93	5.90163e+07	304194	2286.51	165.679	0.866095	7.63667	4.28972	105.392	0.279265	0.195539	0.994353	0.959218	-0.274415	0.975366	0.200562	26.3517
ANON56825	0.959252	0.737137	29.2787	39.7195	47.5395	46.8188	46.1736	49.4368	30077	38.101	0.750745	6229.9	0.207132	30272	4.77843	7.59122	150050	4.13083	1.57485	2.5485	9.44368	0.879827	6.20559	6.23638	2.95483	6.48885	0.643722	6.29712	-0.0552993	1.2004e+06	0.0640834	1.14443	237.706	7601.56	0.500643	54.1516	9.44992	0.699962	2.34951	2.76557	3.78195	0.423787	0.344537	0.987608	0.923869	-0.149887	0.818506	0.345047	15.0502
ANON25134	0.904914	0.623035	15.3835	24.6911	30.4631	25.2982	36.0555	38.0526	4323.33	22.3434	0.710908	1805.3	0.417572	4448	2.97901	5.50203	10266.8	3.97075	1.48742	2.44334	7.01855	0.805714	4.18575	4.12381	1.77187	5.24668	0.596546	4.29714	0.262759	82134	0.0709849	0.944856	134.852	4868.82	44.8827	44.1076	12.5156	0.557757	2.83204	2.87291	4.12012	0.370546	0.280603	0.975848	0.892077	-0.153947	0.827282	0.299301	11.2655
ANON68449	0.767669	0.578215	16.8582	29.1556	26.8328	33.2866	32.311	35.2136	7497.67	22.3818	0.787542	2352.31	0.313739	7616	8.74417	23.2371	250040	6.28177	8.14495	2.35595	29.4617	4.53087	15.2749	14.2702	5.10201	24.3597	3.38036	16.2064	0.480061	2.00032e+06	0.0144256	29.3262	2500.34	5.37455e+06	22079.9	1525.13	238.743	0.728402	12.6032	4.84601	70.9863	0.144786	0.0710361	0.976611	0.891584	-0.383115	0.995888	0.0729018	46.6576
ANON15441	0.844189	0.520733	13.387	25.7081	31.0483	27.2029	28.2843	31.305	3703.67	21.7025	0.68316	1694.53	0.457528	3824	7.27832	17.9717	70785.7	5.71094	5.43855	3.30454	23.8737	3.28917	11.4545	10.3252	5.6204	18.2533	2.28352	12.1691	1.00919	566286	0.0233189	16.8811	1023.27	2.60771e+06	22057.3	986.386	183.9	0.688954	10.672	4.67541	65.0023	0.176518	0.0983847	0.969371	0.88193	-0.456457	0.997481	0.0997693	28.6613
ANON46481	0.77565	0.700651	11.2538	16.0618	16.4924	18.4391	18.9737	19.8997	1422.33	12.4584	0.811269	753.911	0.530052	1496	2.84293	5.94943	3459.31	3.97953	1.67712	2.70714	7.20503	0.964951	4.14132	3.78848	2.39136	4.81367	0.700421	4.30105	0.755789	27674.5	0.0738082	1.3485	96.0633	11069	309.686	66.8641	16.8455	0.599081	3.31768	2.99906	5.21683	0.343527	0.250746	0.96179	0.866568	-0.297622	0.951269	0.255368	9.13739
ANON20963	0.720099	0.536732	29.8466	55.608	55.7136	62.8013	51.264	66.9627	39908.3	40.0433	0.641071	8809.55	0.220745	40104	21.4954	36.677	4.20611e+06	6.54795	7.8414	3.61501	52.5574	4.77819	28.3216	27.3942	11.148	41.4094	3.26616	28.9662	0.758312	3.36489e+07	0.0127794	36.9249	5811.9	1.4394e+07	74768.8	1990.68	272.205	0.758912	12.3897	5.03854	114.361	0.161526	0.0854293	0.99063	0.934097	-0.215552	0.968318	0.0894228	73.3601
ANON40089	0.778757	0.677957	45.8269	67.5955	67.2012	70.342	74.7262	79.3473	20504.7	52.6405	0.285974	12668.5	0.617836	21848	2.82423	4.14264	33839.4	3.11275	0.616368	12.7492	8.35279	0.480721	3.44202	3.27809	2.19353	6.15926	0.264733	3.52006	2.63711	270715	0.154742	0.54331	57.6864	15566.2	593.356	39.0884	6.29015	0.72789	1.72963	2.44365	3.19611	0.513164	0.4567	0.991188	0.941223	-0.152988	0.783712	0.421439	7.03186
ANON95347	0.992004	0.830669	28.7811	34.6481	38.6264	50.9902	46.6905	57.8273	19526	34.3711	0.575192	6096.49	0.312224	19832	3.11431	4.91401	38770.6	3.41938	0.881414	4.07894	6.6377	0.570111	3.88452	3.72069	2.55866	4.07904	0.373929	3.9547	1.12581	310165	0.115025	0.550161	50.2054	3800.55	192.567	31.6102	4.43753	0.754223	1.58363	2.28338	1.84891	0.512342	0.453172	0.985441	0.919556	-0.178471	0.826089	0.426312	6.58777
ANON18064	0.877708	0.768532	19.2286	25.0199	27.2029	30.5287	26.9072	31.241	7024.33	21.9602	0.817935	2168.55	0.308719	7136	6.85955	17.0728	125297	5.74602	5.71653	2.70094	22.5017	3.22563	11.1936	10.2821	5.29217	17.2095	2.36646	11.8519	0.736825	1.00238e+06	0.0215216	15.172	940.84	1.80728e+06	15046	843.437	113.748	0.761711	8.68971	4.36176	34.6561	0.188584	0.104371	0.978069	0.894839	-0.320743	0.987668	0.108956	27.5253
ANON92937	0.761693	0.677492	23.4294	34.5826	36.4966	41.6173	36.7151	42.8019	13675.3	26.3413	0.764894	3615.55	0.264385	13824	9.07595	17.7533	319530	5.71632	4.86574	2.65151	22.3681	2.74423	13.1743	12.9657	5.83744	16.5306	1.97377	13.5983	0.384679	2.55624e+06	0.0213518	11.3508	1203.97	925203	5832.4	582.147	83.5312	0.747589	7.20734	4.21542	30.2227	0.218673	0.129648	0.982413	0.907721	-0.224188	0.958266	0.136887	32.8481
ANON24681	0.912273	0.790553	31.4378	39.7669	48.8262	48.4149	47.4131	59.3633	26642.3	36.2783	0.591134	7297.59	0.27391	26880	1.31584	2.12517	9860.66	2.36739	0.445103	3.33874	3.04498	0.25804	1.68284	1.6317	0.830056	2.21493	0.183392	1.7131	0.723556	78885.3	0.227473	0.102768	20.6649	98.5664	8.78764	5.53897	1.07165	0.67497	0.740763	1.46789	0.505464	0.679734	0.662415	0.989649	0.93509	-0.195613	0.754394	0.496716	4.42113
ANON32585	0.750796	0.486742	21.2721	43.7029	39.2938	55.0273	52.9528	55.1725	16018	32.8119	0.57821	5314.61	0.33179	16256	3.36148	6.55103	46465.8	4.09409	1.48284	4.5545	10.1531	1.03555	4.59096	4.13683	2.48407	7.66903	0.671978	4.78195	1.36861	371726	0.0796309	1.79014	141.491	47272.6	1378.74	110.293	12.6309	0.795782	2.56157	2.92525	5.78505	0.43333	0.360712	0.988278	0.930205	-0.205705	0.897449	0.340639	10.8171
ANON89925	0.749242	0.473019	22.6303	47.8423	40.7922	43.909	44.9444	49.1935	8693.33	35.8455	0.403584	5066.11	0.582758	9096	3.76537	5.71933	25239.7	3.55677	0.949149	8.75237	9.91118	0.707383	4.6007	4.28984	3.03581	6.87536	0.401998	4.71153	2.16583	201917	0.11658	1.03206	78.5124	33084.4	1094.83	70.9666	12.1624	0.71219	2.3755	2.83304	6.27984	0.458903	0.392702	0.985674	0.927534	-0.197105	0.87357	0.37009	7.98296
ANON61779	0.615382	0.428538	26.2698	61.3011	66.0303	81.6333	57.3062	91.586	20977.3	37.7235	0.421914	8718.2	0.415601	21712	5.28709	8.81867	129932	4.34009	1.80191	5.71942	14.2995	1.17642	6.74269	6.30261	3.70158	10.5979	0.766196	6.91917	1.51941	1.03946e+06	0.0642399	2.41097	253.338	107006	2390.06	144.651	22.2765	0.735226	3.53442	3.30875	9.28184	0.352759	0.265685	0.988986	0.929361	-0.161807	0.864069	0.269243	14.9219
ANON27795	0.558633	0.469966	19.2461	40.952	36.2215	43.2666	37.3631	44.9889	4771	22.8771	0.524554	2612.76	0.547634	5024	4.5273	8.06912	22661.8	4.06631	1.30058	7.3321	13.1965	1.16504	5.77501	5.20016	3.74868	9.44777	0.626568	6.00713	2.05977	181294	0.0875644	2.73492	161.152	173631	4049.2	187.18	34.2369	0.696642	3.90555	3.4385	18.2322	0.379441	0.304268	0.979866	0.917083	-0.266793	0.946015	0.292474	11.0827
ANON44480	0.697081	0.547435	10.5407	19.2547	20.5913	17.8885	17.8885	22.0907	1784	13.4221	0.806695	881.803	0.494284	1856	9.12848	33.7534	112060	6.5134	13.7352	4.25532	56.1882	8.27319	19.2652	16.1042	5.1377	51.0505	5.54364	21.9777	1.25268	896483	0.0134141	111.869	5752.58	1.19813e+08	422189	5939.52	2012.5	0.502163	35.1468	5.92414	715.596	0.0767731	0.0329256	0.958028	0.864205	-0.737384	0.999967	0.0349181	69.0269
ANON86356	0.86386	0.725667	32.7155	45.0833	50.9902	50.9902	49.0306	53.2917	26521.7	38.9456	0.485046	8866.83	0.334324	26888	2.68861	4.70025	43836.3	3.51418	1.07753	3.68568	6.83805	0.645155	3.52075	3.29737	2.0026	4.83544	0.452379	3.61146	1.03383	350690	0.107456	0.646936	59.1477	4350.19	188.858	36.4305	6.53609	0.696882	1.91102	2.52805	2.77657	0.474642	0.406894	0.984617	0.917841	-0.147754	0.791271	0.390574	7.1875
ANON96181	0.708675	0.59179	17.3802	29.3688	31.6228	28.4253	27.7849	35.3836	6245	20.8129	0.702363	2334.95	0.373891	6376	9.0179	18.2546	140519	5.59891	5.11821	2.53094	22.683	2.92658	12.8108	11.9189	6.91612	15.7669	2.17878	13.2782	0.674662	1.12415e+06	0.0244943	12.1936	907.479	914181	7285.24	633.62	148.478	0.621845	9.62887	4.5708	51.0581	0.187666	0.106899	0.96712	0.877581	-0.311753	0.985141	0.107403	28.0307
ANON81054	0.569865	0.480454	17.223	35.8473	34.4093	26.0768	31.0483	35.0999	4762	20.4281	0.567855	2410.49	0.506194	4952	3.66025	6.17109	14235.3	3.87629	1.27068	4.01648	8.38182	0.819163	4.68015	4.41758	2.68716	5.69466	0.555805	4.79555	1.10779	113883	0.0860761	1.09349	117.257	12204.9	424.18	59.7201	17.4568	0.551207	3.2069	3.15007	6.81796	0.367483	0.280012	0.972355	0.890026	-0.161409	0.845462	0.271846	10.3272
ANON40650	0.707252	0.587189	27.9403	47.5832	44.4072	38.4708	43.1741	46.5618	6747.67	33.6533	0.395939	4361.39	0.646356	7168	3.64454	5.72595	18561.9	3.47209	0.765334	8.3919	9.70435	0.684638	4.43739	4.13575	2.9305	6.77385	0.350719	4.55153	2.19488	148495	0.130403	1.02598	83.4928	29685.1	1070	72.1462	13.955	0.681927	2.52171	2.8852	7.31597	0.45337	0.38773	0.983697	0.923952	-0.208555	0.88291	0.365784	8.29977
ANON19443	0.651296	0.485606	9.03601	18.6077	19.6977	18.4391	14.1421	21.2603	1302	12.1191	0.808785	712.949	0.54758	1368	10.6436	25.9948	57319.2	6.05811	7.89195	2.75151	33.8493	4.84346	17.2871	16.7694	6.27117	27.5781	3.44467	18.3085	0.514281	458553	0.0171335	36.356	2931.09	7.36744e+06	16210.4	1657.28	743.501	0.389445	22.1951	5.22849	225.04	0.0981377	0.0423698	0.947448	0.844505	-0.711826	0.999898	0.0426448	51.9587
ANON10670	0.92409	0.69101	30.9504	44.7901	57.2713	58.2409	70	70.5691	28029	41.39	0.501016	8906.45	0.317758	28408	2.8562	4.38967	45631.3	3.24466	0.775323	5.69854	6.9548	0.495726	3.52528	3.39233	2.09744	4.85736	0.330783	3.58473	1.32223	365051	0.131386	0.42268	54.3038	3090.47	149.847	23.4549	4.56677	0.675041	1.57961	2.2998	2.00058	0.515567	0.457787	0.989105	0.930615	-0.143675	0.760013	0.430496	7.04094
ANON40559	0.878845	0.631251	29.4005	46.575	46.8188	45.1221	42.8019	47.0744	10186	40.9322	0.422158	5382.85	0.528455	10576	11.2495	19.0485	297515	5.56077	4.17834	3.41897	27.5239	2.50621	14.6744	14.1005	6.92479	20.5991	1.76577	15.0016	0.716002	2.38012e+06	0.0253787	9.70989	1284.29	645885	5639.39	453.591	148.599	0.505444	9.49662	4.61562	56.4397	0.188488	0.106565	0.980326	0.903979	-0.233748	0.962085	0.108166	34.7548
ANON48306	0.635452	0.451743	18.9328	41.9105	40.7922	34.2345	44.9444	45.8258	7956	26.6321	0.525648	3666.5	0.460848	8208	3.27409	4.98904	16756.1	3.30746	0.868798	3.93849	6.45409	0.5266	3.98447	3.85319	2.45127	4.00283	0.354205	4.04122	1.01138	134049	0.12325	0.455488	69.5569	2011.99	101.078	23.8736	7.05209	0.546939	2.01726	2.56359	2.84772	0.458691	0.387622	0.977436	0.900747	-0.113065	0.70683	0.382821	8.08297
ANON54195	0.520998	0.283937	10.0567	35.419	31.0483	25.6125	28.6356	32.0624	1874.33	18.4532	0.553986	1327.04	0.708005	2024	2.93429	4.70684	3561.93	3.4469	0.902608	3.92993	6.26885	0.586136	3.67472	3.49107	2.04256	4.22629	0.379106	3.75217	1.01032	28495.5	0.117905	0.57521	71.0196	2955.83	125.317	30.78	12.9197	0.413696	2.76367	2.9095	5.0165	0.395754	0.314009	0.964337	0.876757	-0.211958	0.881729	0.317286	8.15578
ANON63049	0.798904	0.501992	11.9537	23.8125	23.4094	22.8035	24.1661	28.1425	3139.33	19.0239	0.718883	1442.28	0.459424	3240	5.218	9.4163	21645.2	4.62084	2.30206	2.76362	12.112	1.3323	7.1273	6.80505	3.49853	8.61343	0.965186	7.3106	0.524285	173161	0.0465234	2.64636	336.025	41703.9	567.531	123.381	43.7611	0.479162	5.33337	3.69979	13.9751	0.259288	0.164042	0.968951	0.878374	-0.237031	0.942171	0.165053	17.7755
ANON10542	0.852958	0.719492	25.6575	35.6605	41.2311	39.2938	38.6264	41.9524	17057	30.4169	0.649619	4932.8	0.289195	17288	4.71059	7.78559	82153.7	4.21147	1.65364	3.40828	10.7481	0.975612	6.04424	5.82796	3.04913	7.69898	0.686954	6.16576	0.787463	657230	0.0643127	1.48373	198.916	20035.6	524.896	78.3287	15.0703	0.677077	2.95651	3.06567	6.08364	0.378942	0.29264	0.985183	0.917558	-0.140279	0.819439	0.296168	13.5307
ANON50254	0.936894	0.833654	27.4012	32.8687	42.19	42.0476	40.1995	43.8178	17588.7	30.7945	0.703215	4651.05	0.264435	17760	2.44611	4.86992	28749.9	3.76568	1.2222	3.08566	6.75943	0.743965	3.4789	3.29695	1.86146	4.89796	0.529585	3.59867	0.818278	229999	0.0855677	0.84766	73.4576	6829.08	246.953	48.1666	6.64606	0.757926	1.9652	2.53818	2.66131	0.463472	0.392204	0.98567	0.918947	-0.179475	0.848455	0.379994	7.94154
ANON76531	0.875617	0.437541	15.2444	34.8409	34.4093	35.4401	34.9285	38.833	7479	30.5073	0.583176	3171.37	0.424036	7656	8.57732	18.9109	178430	5.8834	5.71866	2.57992	24.8047	3.28542	13.06	12.3303	4.86417	19.9405	2.40569	13.6546	0.52375	1.42744e+06	0.019679	15.8827	1529.81	1.4184e+06	8484.82	766.422	203.611	0.580465	11.2073	4.80646	73.1733	0.166393	0.0879437	0.971631	0.885919	-0.319025	0.988056	0.0882633	37.2592
ANON82551	0.753179	0.534111	18.9381	35.4573	36.8782	41.6173	33.5261	43.6807	9925.67	26.7057	0.630324	3543.45	0.356999	10128	2.84088	4.91621	19006	3.71116	1.09868	4.33108	7.45639	0.691643	3.77119	3.58515	1.58004	5.87635	0.465233	3.87462	1.075	152048	0.0939731	0.790816	114.201	7623.81	298.303	42.3984	9.62561	0.630883	2.3272	2.76289	4.05855	0.430354	0.353182	0.984335	0.916665	-0.138181	0.789428	0.351328	10.2952
ANON53508	0.199098	0.150899	9.16587	60.7418	40.1995	14.4222	40.7922	41.5692	1338.67	12.0935	0.665184	883.061	0.659657	1440	6.47183	12.5252	16611.3	5.0449	3.5041	4.20492	18.5147	2.09906	9.22825	8.43955	4.56375	13.951	1.40181	9.6065	1.10074	132890	0.0369753	7.12424	560.674	442840	5630.02	359.301	165.454	0.374243	10.0805	4.45333	61.0226	0.181839	0.102364	0.955665	0.860784	-0.532889	0.997741	0.105813	22.6203
ANON22124	0.928322	0.566911	21.4801	37.8897	40.4969	39.4462	40.1995	44.7214	9647	35.1738	0.524714	4176.6	0.432943	9912	18.3017	27.7445	658844	5.9046	5.32865	5.02372	42.6614	3.17612	22.691	22.1756	11.8834	30.778	2.18513	23.0598	0.954977	5.27075e+06	0.0199183	16.872	2435.03	3.57047e+06	24800.5	842.057	232.173	0.568618	11.3659	4.8671	99.0805	0.171391	0.0929606	0.985895	0.920655	-0.288437	0.983033	0.0991488	47.7728
ANON82583	0.673402	0.470674	11.7168	24.8936	28.8444	20.8806	28.6356	30.5941	2034.33	16.7634	0.677567	1145.9	0.56328	2160	5.04533	46.5948	217645	6.5698	17.5245	7.26936	107.333	14.9524	19.5214	10.7849	1.03986	106.293	8.55321	28.3918	2.08697	1.74116e+06	0.0146228	425.007	14014.8	3.37378e+09	6.48621e+06	27453.8	7314.65	0.58898	57.3416	6.25063	3854.02	0.0877315	0.0453045	0.965967	0.894382	-0.754084	0.999978	0.0513397	94.6295
ANON94129	0.634622	0.475915	27.3503	57.4688	65.146	62.514	42.3792	65.4217	38473.3	36.471	0.720531	7649	0.198813	38696	15.5043	45.7343	4.9318e+06	7.47646	17.8641	3.31204	86.0281	9.75549	29.6137	28.1204	5.29373	80.7344	7.17874	31.9312	0.679268	3.94544e+07	0.0063573	142.625	12375.5	1.93614e+08	432530	7596.89	1039.59	0.758661	24.0204	5.97325	445.75	0.106172	0.0490417	0.990497	0.934259	-0.321433	0.995824	0.0509949	103.61
ANON93065	0.751952	0.504186	11.1759	22.1662	20.5913	22.3607	25.6125	25.6125	2762.67	16.6679	0.807885	1178.57	0.426604	2840	5.36188	11.238	23210.8	4.96063	3.03439	2.56694	13.4978	1.82853	7.77435	7.30725	3.39602	10.1018	1.32646	8.08595	0.637606	185687	0.037318	4.94206	482.596	150975	1799.35	255.62	68.0105	0.585689	6.53683	3.98314	22.9369	0.236684	0.147259	0.963582	0.871527	-0.331819	0.981573	0.151476	20.8676
ANON75424	0.180913	0.149777	7.13478	47.6362	8.94427	10	32.5576	32.8024	634.667	8.618	0.71871	496.929	0.782976	704	7.38085	15.0076	9857.9	4.53626	3.96748	4.29613	20.9145	2.54008	10.0883	8.80923	6.7277	14.1868	1.62915	10.584	1.44432	78863.2	0.0555269	10.2486	401.369	1.01712e+06	13999.1	625.239	194.781	0.52862	9.26817	3.89233	106.27	0.259907	0.18376	0.953384	0.879907	-0.631851	0.998203	0.187793	17.1307
ANON35730	0.897479	0.88039	35.9581	40.8434	47.7074	55.3173	46.8615	55.3534	28911.7	36.6561	0.489574	9304.96	0.321841	29216	1.64144	2.85129	17814.2	2.85845	0.599746	5.07613	4.85491	0.386281	2.15017	2.02843	1.14039	3.71452	0.254575	2.2086	1.31533	142514	0.171101	0.254707	32.6348	1024.23	69.8818	14.9487	2.64797	0.700621	1.18875	1.97543	1.18885	0.579622	0.538179	0.990069	0.934482	-0.167444	0.771381	0.472769	5.43651
ANON55261	0.564522	0.258584	9.66857	37.3905	29.5296	22.8035	22.3607	34	1665.33	21.1078	0.560446	1212.32	0.727975	1808	4.13146	7.06114	6831.12	3.97997	1.35329	5.62479	10.7273	0.986536	5.3388	4.91134	3.60437	7.12288	0.632047	5.49784	1.58464	54649	0.0835618	1.72348	100.233	39239	1152.26	101.979	37.0494	0.475376	4.31504	3.50691	17.9318	0.335607	0.250649	0.962971	0.882865	-0.344695	0.970614	0.248628	9.16157
ANON43688	0.544519	0.526002	22.8715	43.4817	42.4264	29.7321	42.4264	42.6146	7016.33	23.6766	0.539384	3285.94	0.468327	7240	6.30491	11.8889	69143.5	4.89229	2.64255	4.47952	18.1211	1.71364	8.45804	7.82664	4.72329	13.3978	1.14263	8.74081	1.233	553148	0.0424175	4.86329	398.034	273412	4432.16	276.237	63.6598	0.627647	5.83632	3.98126	28.6545	0.271198	0.182331	0.980725	0.910506	-0.237354	0.952009	0.189713	18.5657
ANON61861	0.596037	0.558737	28.6932	51.3538	49.679	34.176	44.7214	50.319	9329.33	30.6088	0.425711	5034.27	0.539617	9736	4.50405	7.15404	40118.3	4.02611	1.43527	4.04188	10.7158	0.861672	5.63653	5.40288	3.22726	7.48851	0.59107	5.74151	0.968947	320946	0.0757638	1.19444	158	13158.1	372.908	61.0566	21.6508	0.479435	3.57054	3.30128	8.53623	0.34242	0.252225	0.979106	0.902857	-0.114812	0.771739	0.256419	12.1699
ANON72849	0.875205	0.489606	19.2048	39.2251	39.4462	43.2666	37.2022	45.7384	12359.7	34.33	0.613726	4212.25	0.340806	12552	23.261	53.886	2.47651e+06	7.4506	17.55	3.94895	93.1075	10.1664	37.6367	35.6631	14.2918	78.8158	7.22229	39.7291	0.89863	1.98121e+07	0.00662168	161.88	12615.9	2.90686e+08	685582	8553.76	1780.74	0.656827	32.5833	6.30462	690.417	0.0780258	0.0312854	0.983254	0.911452	-0.510362	0.999752	0.0342141	104.499
ANON67530	0.637866	0.510078	15.7897	30.9554	30	34.0588	24.3311	34.5832	6364	19.7454	0.782436	2122.54	0.333523	6480	16.969	55.9012	1.12244e+06	7.53079	21.1563	3.37624	88.8753	12.3905	33.8996	30.4894	9.9071	78.9682	8.83772	37.2254	0.8881	8.97953e+06	0.00640451	236.55	14384	4.85146e+08	1.07229e+06	12235	3049.52	0.602523	43.493	6.58939	1087.32	0.063174	0.0245561	0.972165	0.886631	-0.644062	0.99997	0.0253053	109.912
ANON58902	0.657529	0.575822	23.9619	41.6135	43.8634	39.6989	42.4264	46.1736	9666.67	27.362	0.511603	4289.46	0.443737	9968	2.79006	4.24205	15322.9	3.18876	0.793017	3.77319	5.97262	0.479086	3.45452	3.35358	2.1594	3.81322	0.33426	3.5068	0.916201	122583	0.129603	0.363964	49.4	1221.74	64.1736	18.6751	4.7971	0.592111	1.66079	2.32615	1.96025	0.498386	0.435779	0.982416	0.911465	-0.128321	0.730861	0.419692	6.77667
ANON61813	0.846461	0.589387	6.41756	10.8885	10.7703	11.6619	10.7703	12.3288	412.667	9.21672	0.845724	316.948	0.768049	456	3.53521	13.0366	4113.98	4.74448	3.86803	2.44187	15.1134	2.79917	7.7886	7.6107	2.49401	12.6194	2.02117	8.49559	0.417328	32911.8	0.0409357	11.5127	763.687	593789	215.606	518.503	271.791	0.307942	13.4067	4.04569	81.8373	0.153279	0.0864786	0.918102	0.811534	-0.729483	0.999333	0.0971228	26.4718
ANON27125	0.812758	0.655776	24.6109	37.5294	40	51.8845	40.4969	53.7773	15815.3	30.5023	0.645897	4717.44	0.298283	16016	22.307	37.6613	1.81601e+06	6.52368	8.45838	3.02802	51.6422	4.82047	29.5182	28.7968	15.7817	35.8605	3.42585	30.1181	0.55175	1.45281e+07	0.0125389	35.7756	3907.42	9.80854e+06	44614.2	1781.17	426.369	0.614048	15.9449	5.35059	164.353	0.134268	0.0665794	0.980778	0.905901	-0.296631	0.989339	0.0704385	59.7348
ANON57110	0.882097	0.737685	28.188	38.2114	39.3954	45.6946	46.6905	49.2341	12013.7	33.7062	0.44759	5667.44	0.47175	12352	8.57156	15.4324	222366	5.34533	3.29582	8.31402	29.4247	2.31935	11.5468	10.7521	5.68222	23.7424	1.40565	12.0008	1.95608	1.77893e+06	0.0319874	10.6898	872.382	3.19766e+06	31671.2	647.566	117.21	0.695952	7.80752	4.38918	54.1126	0.22975	0.14355	0.988063	0.9291	-0.239185	0.961171	0.144743	27.1931
ANON57267	0.813525	0.65609	7.79981	11.8883	12.8062	12.8062	12.8062	13.4164	587.333	9.67145	0.848173	399.874	0.680829	632	15.4405	45.8839	74021.9	5.93024	16.4592	2.91239	62.795	9.53665	28.324	25.0619	10.7999	51.9951	6.83392	30.6102	0.782855	592176	0.0177856	134.737	8044.46	8.49774e+07	189316	5820	3573.12	0.238314	48.9599	5.11346	1111.28	0.0568167	0.0222637	0.930843	0.82404	-0.869795	0.999975	0.0280341	86.4093
ANON59766	0.699094	0.579231	22.1379	38.2195	39.4462	43.1741	40.4969	45.5192	9256	26.719	0.488276	4366.17	0.471713	9536	2.07262	3.50232	9029.95	3.11381	0.679181	5.90292	5.65103	0.471915	2.67746	2.50848	1.43765	4.21338	0.29479	2.75236	1.54942	72239.6	0.150316	0.406667	50.3461	2677.37	154.01	23.3248	5.9146	0.598329	1.77613	2.46001	2.66196	0.498233	0.436468	0.982993	0.916049	-0.126161	0.727895	0.404293	6.78105
ANON83263	0.981942	0.770226	11.1555	14.4835	16.1245	16.1245	17.8885	18.3303	1502.33	14.2219	0.840452	754.771	0.502399	1568	8.09246	20.7498	39824.6	5.77878	7.61701	2.64637	26.4826	4.14242	13.3409	12.0212	4.48215	22.0004	3.03829	14.2544	0.721705	318597	0.0221262	25.2065	1956.18	3.862e+06	22378.3	1266.71	384.162	0.539303	15.939	4.98748	116.609	0.127859	0.061862	0.956623	0.857673	-0.629397	0.999643	0.0618867	41.6454
ANON97736	0.893131	0.620117	30.006	48.3877	54.4059	55.6058	53.6656	60.564	35585	43.2165	0.674592	7755.7	0.217949	35888	8.32017	19.9461	908462	6.05604	5.28399	9.84511	52.5095	3.86132	13.1391	11.6868	3.97809	48.5314	2.3166	14.2306	2.13391	7.26769e+06	0.0199025	29.8735	2021.12	2.86691e+07	154817	1775.57	222.996	0.777918	10.1127	4.77405	117.399	0.207741	0.126468	0.994434	0.953357	-0.218514	0.962877	0.130897	40.4073
ANON16816	0.606039	0.510571	19.2804	37.7624	41.2311	30.5941	38.2099	42	8188	22.8855	0.613239	3203.61	0.391256	8384	5.31713	9.62984	56217	4.63933	2.22692	3.39512	13.2226	1.36292	7.1219	6.69515	3.64555	9.57706	0.933716	7.32408	0.902521	449736	0.048726	2.9208	304.586	83250.5	1710.22	164.619	30.8314	0.685362	4.37591	3.52174	11.0021	0.302075	0.209501	0.980851	0.904398	-0.185414	0.902716	0.212251	16.4629
ANON26427	0.643828	0.471936	27.8724	59.0596	52.1536	41.2311	53.8516	54.7723	7692	38.0242	0.366806	5137.36	0.667884	8152	3.70654	6.40276	24651.2	3.8984	1.19666	6.76696	10.9772	0.902728	4.75682	4.34805	2.95587	8.02133	0.523482	4.91849	1.84333	197209	0.0931959	1.56416	99.8885	36115.2	1128.14	79.3029	18.6643	0.61724	3.083	3.14283	8.80485	0.391878	0.311215	0.9842	0.920263	-0.17682	0.863925	0.303928	9.20274
ANON42623	0.734741	0.657139	8.62031	13.1179	12.8062	12.8062	13.4164	15.6205	671.667	9.63829	0.834317	444.552	0.661863	720	8.3139	20.6683	19907	5.61931	7.30706	2.72922	26.9092	4.19214	13.979	13.3247	5.61722	21.292	3.06182	14.8724	0.655845	159256	0.022716	25.7775	1814.29	3.26119e+06	12851.7	1178.36	605.304	0.325443	20.122	4.78447	185.516	0.106972	0.04869	0.930766	0.824364	-0.791909	0.999918	0.0634987	40.8555
ANON90601	0.673413	0.377703	16.44	43.5263	36.2215	39.3954	34.5254	46.3897	3338.67	29.3112	0.491252	2199.02	0.658652	3576	7.27782	12.8929	43634.3	4.96243	2.86953	3.17799	16.9517	1.69552	9.64906	9.23829	5.43682	11.5149	1.18303	9.88008	0.742681	349074	0.0383616	4.51163	457.205	134832	1693.26	216.571	94.9489	0.393373	7.77673	4.25952	33.0032	0.209704	0.122547	0.961509	0.867257	-0.315888	0.978573	0.121797	20.6548
ANON45049	0.838955	0.732267	39.4137	53.8243	60.959	58.4123	55.7136	61.4817	39800	45.1561	0.575786	9790.66	0.245996	40064	5.5704	20.7865	818350	5.80221	4.64828	8.59574	52.4915	5.07445	10.4201	7.38501	3.03331	49.4582	2.47932	12.7831	2.36015	6.5468e+06	0.0311258	54.8309	1953.97	9.45524e+07	461256	3665.34	255.508	0.871045	9.44999	4.59447	162.374	0.274393	0.199015	0.993823	0.957683	-0.293771	0.984	0.199104	33.1791
ANON21612	0.523985	0.378209	22.4238	59.2893	54.037	46.6476	59.0931	61.3514	7877.33	31.0667	0.443793	4314.1	0.54766	8320	3.19158	4.77661	15961.8	3.24346	0.817796	2.93123	5.74772	0.493729	3.86963	3.74147	2.53311	3.21462	0.347237	3.91764	0.654062	127694	0.124712	0.373833	47.6174	906.773	36.7203	18.9647	6.1908	0.509238	1.91984	2.48404	2.39288	0.464717	0.393886	0.967002	0.88045	-0.102202	0.674349	0.387879	6.66367
ANON79413	0.808173	0.511292	17.1996	33.6394	35.609	34	30.2655	36.4966	4626	27.1865	0.551856	2432.92	0.525924	4816	3.92624	8.64782	23582.2	4.70088	2.508	4.69016	13.7692	1.58666	5.90959	5.33804	2.83744	10.9317	1.03889	6.25883	1.36369	188657	0.0497456	4.24976	269.171	224521	4173.82	237.877	55.2134	0.632019	5.57617	3.84043	21.8732	0.272193	0.181973	0.975257	0.897302	-0.272244	0.962855	0.189008	14.9457
ANON46530	0.0490397	0.0390845	35.8251	916.607	978.018	978.204	46.6476	978.207	949215	44.9501	0.321864	145118	0.152882	955344	0.323353	1.76181	238322	3.24243	0.749624	35.5477	15.2636	0.529028	1.07602	0.931477	0.0477068	15.2159	0.311778	1.41269	4.62426	1.90658e+06	0.131133	0.83788	36.9346	94987.4	1742.94	52.5126	1.66821	0.938443	0.73023	1.54577	1.11602	0.709581	0.69452	0.999574	0.988621	-0.412484	0.961432	0.445027	4.92166
ANON65930	0.812839	0.564907	18.3397	32.465	33.5261	31.305	34.9857	39.7492	7667.67	26.3888	0.599746	3135.39	0.408911	7840	2.71416	4.31629	11770.2	3.25959	0.827187	3.21687	5.55114	0.502773	3.40911	3.27752	2.01285	3.53829	0.356044	3.46561	0.766337	94161.8	0.123703	0.388392	48.0244	1159.63	56.8126	19.5317	6.24703	0.517685	1.90606	2.49168	2.49076	0.471143	0.401548	0.974516	0.89479	-0.10819	0.69163	0.384714	6.68511
ANON82108	0.483569	0.455105	12.1331	26.6601	27.8568	16.1245	26.6833	28.9137	1172.67	12.892	0.698144	770.293	0.656873	1272	5.64782	18.5141	22970.7	5.73205	6.75437	3.61411	27.7666	4.1749	10.8491	9.35382	3.9744	23.7922	2.95218	12.0196	1.07963	183766	0.0220324	26.7664	1528.53	5.32871e+06	30897.4	1427.05	546.279	0.455955	18.585	5.03538	184.958	0.114083	0.050403	0.949597	0.851018	-0.708561	0.999851	0.0565313	36.1308
ANON54014	0.765893	0.689601	41.5955	60.3182	62.6418	74.4312	60	77.5887	35173.3	46.1973	0.419942	12362.4	0.351472	35624	11.75	20.4074	1.16253e+06	5.76412	4.88326	3.00646	29.1732	2.79521	15.7896	15.3754	6.10349	23.0697	2.02443	16.1575	0.443947	9.30021e+06	0.0212559	11.7547	1906.55	940745	5880.75	556.207	162.06	0.5479	9.76765	4.68678	64.1527	0.185365	0.10354	0.982485	0.910175	-0.133125	0.881095	0.108942	42.5179
ANON76544	0.539439	0.36234	9.79082	27.0211	20.8806	27.2029	18.9737	29.0517	2288	14.5762	0.713937	1176.15	0.51405	2376	20.5793	54.8865	438302	7.02472	17.4505	2.82407	72.0918	10.6194	36.1287	34.2246	11.201	60.8908	7.61382	38.4157	0.647279	3.50642e+06	0.00869526	170.48	14077.5	1.65173e+08	333025	7843.57	3036.92	0.447655	43.836	6.23937	1032.86	0.0621331	0.0236143	0.955557	0.858774	-0.766387	0.999988	0.0232176	113.448
[truncated: 1,733 more columns]
