# Supplementary material for: A Critical Analysis of the Robustness of Radiomics to Variations in Segmentation Methods in 18F-PSMA-1007 PET Images of Patients Affected by Prostate Cancer
Source: Diagnostics (Basel). 2023 Dec 11;13(24):3640. doi: 10.3390/diagnostics13243640 (PMC10743045; doi:10.3390/diagnostics13243640)
Supplement: Supplementary file 1 [file diagnostics-13-03640-s001.zip › supplementary file/ml_iterations/tabLDA_TS.xlsx]

## Sheet: Sheet1
accuracy	auc high risk	auc low risk	TPR high risk	TPR low risk	TNR high risk	TNR low risk	PPV high risk	PPV low risk	FScore high risk	FScore low risk
0.717949	0.741528	0.741528	0.742857	0.697674	0.697674	0.742857	0.666667	0.769231	0.702703	0.731707
0.692308	0.755482	0.755482	0.742857	0.651163	0.651163	0.742857	0.634146	0.756757	0.684211	0.7
0.692308	0.752159	0.752159	0.742857	0.651163	0.651163	0.742857	0.634146	0.756757	0.684211	0.7
0.705128	0.760797	0.760797	0.742857	0.674419	0.674419	0.742857	0.65	0.763158	0.693333	0.716049
0.717949	0.743522	0.743522	0.742857	0.697674	0.697674	0.742857	0.666667	0.769231	0.702703	0.731707
0.717949	0.730897	0.730897	0.742857	0.697674	0.697674	0.742857	0.666667	0.769231	0.702703	0.731707
0.705128	0.742193	0.742193	0.742857	0.674419	0.674419	0.742857	0.65	0.763158	0.693333	0.716049
0.717949	0.72691	0.72691	0.771429	0.674419	0.674419	0.771429	0.658537	0.783784	0.710526	0.725
0.705128	0.742193	0.742193	0.742857	0.674419	0.674419	0.742857	0.65	0.763158	0.693333	0.716049
0.705128	0.746179	0.746179	0.742857	0.674419	0.674419	0.742857	0.65	0.763158	0.693333	0.716049
0.705128	0.73887	0.73887	0.742857	0.674419	0.674419	0.742857	0.65	0.763158	0.693333	0.716049
0.705128	0.724252	0.724252	0.742857	0.674419	0.674419	0.742857	0.65	0.763158	0.693333	0.716049
0.705128	0.752159	0.752159	0.742857	0.674419	0.674419	0.742857	0.65	0.763158	0.693333	0.716049
0.705128	0.735548	0.735548	0.742857	0.674419	0.674419	0.742857	0.65	0.763158	0.693333	0.716049
0.717949	0.736877	0.736877	0.742857	0.697674	0.697674	0.742857	0.666667	0.769231	0.702703	0.731707
0.705128	0.721595	0.721595	0.742857	0.674419	0.674419	0.742857	0.65	0.763158	0.693333	0.716049
0.692308	0.73289	0.73289	0.742857	0.651163	0.651163	0.742857	0.634146	0.756757	0.684211	0.7
0.717949	0.728904	0.728904	0.742857	0.697674	0.697674	0.742857	0.666667	0.769231	0.702703	0.731707
0.705128	0.735548	0.735548	0.742857	0.674419	0.674419	0.742857	0.65	0.763158	0.693333	0.716049
0.692308	0.721595	0.721595	0.742857	0.651163	0.651163	0.742857	0.634146	0.756757	0.684211	0.7
0.692308	0.753488	0.753488	0.742857	0.651163	0.651163	0.742857	0.634146	0.756757	0.684211	0.7
0.705128	0.742857	0.742857	0.742857	0.674419	0.674419	0.742857	0.65	0.763158	0.693333	0.716049
0.705128	0.751495	0.751495	0.742857	0.674419	0.674419	0.742857	0.65	0.763158	0.693333	0.716049
0.705128	0.75814	0.75814	0.742857	0.674419	0.674419	0.742857	0.65	0.763158	0.693333	0.716049
0.705128	0.753488	0.753488	0.742857	0.674419	0.674419	0.742857	0.65	0.763158	0.693333	0.716049
0.717949	0.739535	0.739535	0.771429	0.674419	0.674419	0.771429	0.658537	0.783784	0.710526	0.725
0.692308	0.724917	0.724917	0.742857	0.651163	0.651163	0.742857	0.634146	0.756757	0.684211	0.7
0.705128	0.734884	0.734884	0.742857	0.674419	0.674419	0.742857	0.65	0.763158	0.693333	0.716049
0.717949	0.738206	0.738206	0.742857	0.697674	0.697674	0.742857	0.666667	0.769231	0.702703	0.731707
0.705128	0.732226	0.732226	0.742857	0.674419	0.674419	0.742857	0.65	0.763158	0.693333	0.716049
